# Supplementary material for: In-cell structure and variability of pyrenoid Rubisco
Source: Nat Commun. 2025 Aug 20;16:7763. doi: 10.1038/s41467-025-62998-y (PMC12368222; doi:10.1038/s41467-025-62998-y)
Supplement: Supplementary file 6 — Source Data [file 41467_2025_62998_MOESM6_ESM.xlsx]

## Sheet: Fig.5a
202.982
128.926
126.556
132.669
196.786
115.284
132.696
116.779
176.978
115.047
146.064
147.214
114.741
149.3
131.144
112.582
136.632
142.36
134.942
114.483
120.156
159.727
146.109
212.503
108.206
121.736
161.218
141.266
130.019
124.131
130.637
157.924
130.123
128.765
117.6
126.806
140.785
120.943
127.229
121.309
135.05
162.166
135.52
116.624
160.788
136.483
143.283
159.611
132.886
164.625
141.684
160.748
136.227
129.763
139.555
127.272
105.901
141.307
157.719
201.854
134.789
154.569
142.831
106.13
115.63
113.782
137.409
128.218
133.167
115.236
139.724
160.327
129.191
132.25
161.883
117.067
132.912
123.323
189.35
122.579
137.577
141.588
182.196
160.651
145.005
151.135
138.717
126.154
133.197
130.967
109.153
151.142
130.095
136.101
124.742
129.208
146.554
131.998
127.822
137.904
137.285
122.121
116.624
145.914
153.327
146.38
123.188
158.809
133.199
126.156
186.275
114.526
132.791
140.958
171.365
147.842
125.418
149.767
150.823
138.693
141.405
157.034
128.852
140.198
162.074
115.551
133.634
122.744
138.552
128.1
182.245
128.039
142.054
150.48
147.413
123.769
138.982
109.985
153.268
135.358
133.608
214.76
152.492
126.991
136.535
165.148
135.754
149.884
190.2
144.528
131.458
142.362
157.34
156.011
150.355
131.046
160.016
150.684
127.941
145.936
132.866
123.52
165.565
141.586
139.74
146.406
159.388
136.843
116.212
115.401
107.167
124.582
128.976
136.436
135.488
131.19
156.228
176.652
136.516
159.227
125.917
129.896
168.671
159.474
161.919
150.193
145.041
158.553
140.525
154.964
171.632
124.92
134.682
177.182
151.756
119.724
133.718
121.722
139.426
118.429
142.537
118.655
147.421
137.78
156.525
118.265
133.286
134.964
118.498
125.771
177.489
156.228
123.076
136.646
105.853
117.6
199.785
177.922
146.551
144.278
150.993
110.769
134.599
107.167
195.776
179.772
137.838
140.01
113.808
123.192
112.869
170.299
110.695
154.395
130.236
129.138
132.507
128.16
125.917
134.805
162.831
164.481
138.981
144.454
127.37
117.693
158.935
132.409
146.678
134.362
151.346
121.991
153.321
168.81
145.782
123.972
130.486
105.655
137.438
123.471
126.186
184.17
140.725
134.025
193.246
148.34
111.531
154.566
151.929
151.223
121.501
141.816
118.508
135.348
138.672
154.78
133.487
114.265
141.15
126.609
134.025
113.151
122.534
182.476
126.173
137.826
137.726
166.049
151.481
132.408
127.925
203.788
177.759
132.651
112.191
142.381
157.323
160.483
138.784
115.851
142.98
174.663
121.615
152.714
161.239
124.1
153.689
106.251
139.994
124.017
138.005
142.122
178.494
148.819
125.859
130.375
137.506
154.621
142.926
153.595
137.395
129.061
162.066
142.911
118.844
149.964
184.932
148.394
120.534
136.598
138.921
123.614
183.206
130.079
136.101
122.833
143.66
145.796
121.376
139.78
115.021
127.596
121.754
157.896
156.592
131.951
127.997
121.802
123.053
126.562
133.503
123.018
129.571
143.239
162.972
151.15
126.444
117.045
139.577
134.404
152.019
144.222
129.747
148.244
129.054
118.036
136.639
139.806
146.314
123.916
141.586
125.493
143.886
149.193
109.946
192.833
132.938
126.086
123.471
138.883
127.64
127.263
182.322
121.14
109.959
152.195
198.352
127.226
133.168
134.228
125.932
182.044
130.347
127.451
119.909
155.431
137.292
129.77
117.552
108.029
127.993
142.634
154.116
126.904
131.774
151.915
126.583
130.346
149.992
141.775
131.433
119.311
189.912
146.492
157.077
137.53
121.847
204.615
119.498
128.037
140.95
141.103
133.84
130.98
147.243
142.911
113.373
144.569
149.908
137.668
151.627
118.226
159.647
111.791
162.933
110.222
202.143
134.224
141.276
155.01
151.476
149.548
174.045
146.554
116.483
173.08
136.392
132.628
132.333
113.151
183.648
150.792
152.431
128.787
122.634
138.324
164.893
142.878
130.334
121.169
106.799
126.028
139.405
117.519
168.315
113.291
123.376
126.882
169.303
162.708
175.827
127.889
131.822
125.411
124.75
158.688
132.651
121.758
109.387
144.209
138.976
124.162
168.302
142.156
140.179
157.37
133.921
147.061
110.449
124.304
149.978
138.982
135.607
155.17
147.05
149.916
135.607
135.79
119.018
122.25
108.322
124.493
119.899
143.647
111.965
124.561
140.021
119.899
151.422
136.599
130.824
116.033
133.938
127.999
125.742
145.47
184.711
119.498
120.935
137.523
114.487
170.565
120.01
144.478
113.613
158.979
143.108
160.412
147.28
169.018
126.556
110.136
116.129
130.065
144.652
105.291
159.661
132.1
208.63
111.372
127.853
132.163
123.751
145.16
115.139
161.706
164.984
106.344
113.878
201.803
136.598
154.224
111.372
125.913
161.264
134.968
120.576
105.718
106.13
134.011
115.578
163.198
181.256
114.802
138.468
127.27
110.37
139.471
115.267
113.82
164.308
129.503
157.242
156.201
115.155
154.62
133.765
179.943
139.978
190.36
151.85
152.591
119.964
162.008
150.829
114.526
152.849
131.398
146.808
136.329
120.419
122.052
189.497
118.139
139.439
184.384
139.784
138.189
134.564
119.858
165.642
132.216
149.957
111.806
150.363
151.523
179.038
132.134
142.083
135.171
129.337
131.682
132.534
176.244
181.732
165.732
154.832
147.164
145.313
129.695
105.154
160.066
110.34
129.954
128.032
142.415
127.077
143.72
138.869
121.114
120.728
129.287
132.154
122.339
134.54
108.322
110.391
132.154
135.778
140.51
192.16
142.895
142.281
117.259
149.234
130.889
130.566
131.725
135.481
149.539
121.705
142.381
125.627
123.505
135.076
132.363
123.887
163.661
132.094
155.616
120.728
186.363
142.634
136.697
156.409
131.437
120.941
108.692
152.149
136.501
138.73
162.953
132.675
140.647
113.259
138.797
131.433
115.562
159.194
125.581
136.987
137.837
118.139
172.142
146.459
147.423
130.969
175.96
112.063
186.925
150.005
157.761
132.207
148.077
123.77
145.203
175.116
163.866
125.154
155.289
116.129
129.051
134.716
162.72
122.579
135.373
145.827
155.351
143.216
129.051
164.481
113.188
123.979
148.01
145.97
176.109
110.82
150.038
151.839
153.699
186.831
152.44
145.03
133.215
123.111
138.231
151.588
122.397
111.457
133.526
150.486
135.522
112.063
115.139
166.867
119.922
155.136
150.387
144.386
129.969
121.616
135.52
120.015
130.521
138.968
128.544
204.194
109.025
128.132
141.62
139.033
215.638
140.927
157.819
112.631
127.704
123.211
124.514
156.993
144.68
172.365
128.554
128.64
137.564
142.122
136.639
123.558
144.331
117.248
215.113
171.194
154.657
147.214
149.722
153.364
132.363
128.073
108.969
134.059
133.167
134.722
177.087
178.216
152.648
125.248
158.724
138.805
111.205
125.213
112.845
136.014
132.384
137.641
148.485
150.783
153.837
176.998
153.619
126.749
135.62
144.711
127.974
137.9
172.712
157.489
163.032
154.181
213.303
115.284
121.43
140.179
134.054
120.656
115.93
181.463
124.974
150.041
170.608
150.823
154.886
148.284
142.694
150.88
152.601
127.371
131.17
126.294
107.38
124.722
140.176
150.478
130.931
127.382
130.009
143.322
107.476
121.501
133.608
132.113
126.88
207.114
132.113
177.34
137.876
121.033
193.24
109.107
145.021
159.446
160.757
137.697
145.142
170.609
132.7
125.076
173.867
126.384
164.716
118.287
164.625
129.287
152.274
133.921
131.19
132.052
133.912
105.901
168.705
137.735
121.868
140.95
148.077
131.486
146.151
107.926
154.531
123.02
112.632
115.053
118.844
147.856
130.065
141.877
138.911
209.01
136.81
110.166
111.457
138.921
149.08
110.649
157.819
131.424
141.005
159.633
165.972
126.173
126.877
113.201
149.957
153.834
212.608
127.263
118.201
138.784
126.923
115.387
168.048
151.024
152.699
131.652
146.667
199.401
173.373
156.307
110.907
140.419
114.741
130.824
190.734
142.637
114.332
163.509
157.896
165.901
121.868
145.722
169.234
113.665
133.038
122.776
123.77
146.396
162.927
112.063
146.512
145.24
133.493
152.739
123.267
145.12
121.575
131.988
172.016
149.17
165.273
156.653
152.344
190.45
147.607
119.482
162.238
148.748
146.83
122.107
163.422
167.937
211.109
105.401
155.881
175.863
136.175
165.624
171.195
131.988
119.741
124.525
161.832
124.384
127.37
111.197
176.814
152.515
120.084
107.508
113.777
171.749
149.807
106.643
159.32
204.66
131.409
147.719
132.291
136.851
170.122
142.156
112.027
131.597
171.164
125.006
172.44
133.088
188.846
209.744
151.821
157.787
132.409
154.62
132.15
212.955
138.694
182.672
136.609
123.374
112.684
157.774
153.012
140.141
115.047
144.364
142.476
110.515
188.992
136.838
157.861
140.616
115.568
160.49
152.923
146.484
110.94
141.071
112.683
133.412
123.11
115.286
129.17
127.017
154.273
121.088
156.127
118.139
123.506
160.49
175.039
166.562
127.984
150.605
108.192
117.122
132.117
162.347
163.474
132.548
142.378
126.924
139.593
195.833
172.523
176.652
187.704
157.746
119.909
142.381
147.579
113.28
108.792
159.933
136.301
117.094
130.931
136.843
163.947
115.262
155.727
126.197
164.363
134.006
162.23
125.324
133.203
153.419
172.693
155.153
125.627
150.808
118.609
123.082
155.133
148.464
132.14
107.174
169.301
123.983
112.979
127.382
137.482
156.037
128.609
139.825
139.959
128.065
148.206
113.645
132.724
119.99
120.118
120.51
151.042
144.829
144.829
116.655
108.107
187.031
136.176
137.482
118.533
124.712
130.346
171.83
138.213
127.116
205.659
178.266
182.408
124.181
123.956
195.768
179.661
157.698
183.034
125.212
127.033
136.009
156.743
172.463
167.355
126.132
132.883
161.959
136.034
116.007
150.199
149.52
140.584
183.22
128.116
212.832
170.87
140.755
207.049
160.463
160.463
120.194
163.648
144.049
121.508
140.266
135.775
121.508
190.365
151.053
179.188
121.627
167.133
145.584
153.304
151.494
145.155
144.346
133.402
154.256
172.865
178.025
152.339
140.488
122.187
135.364
134.543
180.113
125.681
135.921
113.345
174.879
136.728
135.795
157.366
133.772
123.979
148.74
137.506
142.136
119.471
154.355
146.989
122.107
162.066
141.982
128.765
113.846
173.493
144.232
150.233
176.018
163.501
151.142
138.224
137.563
132.7
126.154
200.64
117.693
106.246
145.406
147.326
159.994
160.917
143.21
204.176
131.951
183.297
158.377
211.28
106.305
133.489
161.938
145.793
190.1
141.767
148.948
206.194
134.985
129.35
136.142
207.496
191.849
145.854
121.376
210.042
149.176
128.64
170.049
146.551
107.59
136.323
133.233
161.122
134.235
115.63
141.306
105.718
130.929
147.351
150.728
177.759
127.54
120.768
154.756
128.544
120.082
112.684
135.202
138.454
107.59
206.693
174.296
114.933
138.973
197.398
119.212
124.279
113.291
139.42
144.331
137.449
145.786
156.877
120.419
154.03
146.471
115.714
120.81
128.183
131.226
112.277
135.62
106.455
117.844
117.278
177.777
177.658
134.714
161.684
110.507
138.368
152.546
119.523
141.823
168.302
117.122
126.186
116.244
125.005
127.807
119.736
124.974
110.744
121.114
161.907
145.034
162.56
178.435
148.251
155.697
150.207
191.065
154.651
145.192
156.327
169.862
140.277
194.773
170.986
128.168
116.771
105.328
149.723
149.234
158.364
176.814
137.371
107.38
149.094
140.058
170.802
105.498
148.251
172.465
154.097
136.745
123.716
149.846
121.552
108.792
123.192
142.132
142.229
143.237
107.174
144.996
147.538
113.368
158.937
147.421
111.874
123.118
151.364
188.787
108.911
199.908
110.265
126.923
105.437
132.792
124.502
138.482
176.389
194.404
126.923
121.323
115.884
167.089
151.915
114.03
183.395
106.771
167.553
190.731
105.784
148.206
146.667
162.462
115.063
172.975
121.511
206.092
133.938
128.507
177.232
119.772
189.761
183.487
110.873
113.001
146.459
112.937
118.388
161.367
143.248
135.855
187.391
116.028
200.701
169.304
160.664
133.038
160.512
165.585
132.919
135.375
158.561
174.592
204.263
125.092
139.163
173.949
124.03
159.159
145.366
117.231
123.555
126.453
164.107
116.032
148.267
114.843
139.775
169.536
140.445
119.048
153.121
137.418
110.744
113.647
114.648
109.018
109.457
140.223
128.073
164.604
119.805
162.076
167.091
162.397
156.296
131.056
180.874
179.505
138.926
112.454
125.15
149.992
129.567
148.933
135.855
166.311
150.915
144.62
120.483
124.131
132.15
137.919
145.683
116.701
187.452
132
138.494
164.784
133.225
155.576
132.666
115.728
162.462
199.211
138.416
172.952
147.485
163.647
133.755
126.384
165.453
152.217
114.217
149.974
128.304
114.648
118.808
130.628
162.583
148.063
114.483
138.492
122.831
170.145
115.562
193.083
161.372
125.188
111.829
191.095
175.083
137.697
110.136
141.349
107.937
118.663
107.332
147.174
143.68
140.743
123.725
200.035
156.314
144.039
122.603
144.946
145.742
148.796
145.586
107.501
113.391
136.392
168.747
151.236
126.562
152.764
123.52
143.827
140.801
161.045
148.963
118.12
190.961
131.893
142.903
138.865
168.716
132.778
123.573
118.12
150.36
124.582
162.284
106.698
137.445
171.516
186.148
156.308
132.462
153.277
131.571
186.023
138.466
140.761
161.105
116.785
123.115
113.091
139.074
120.156
187.538
133.356
167.484
166.651
147.634
157.389
161.372
145.378
119.482
140.835
147.507
127.899
116.73
171.552
136.142
128.132
129.328
126.67
160.039
125.246
139.362
127.058
210.941
129.815
141.715
115.405
111.965
119.06
154.378
144.065
132.73
118.888
157.896
145.371
150.625
149.39
156.736
161.288
179.942
151.733
130.975
138.358
141.59
111.591
130.383
136.947
136.351
137.904
106.112
110.649
129.077
125.006
119.972
146.363
113.581
126.806
126.928
131.064
126.76
125.467
189.054
111.261
178.365
166.128
199.543
134.362
164.61
149.3
131.563
161.745
155.711
150.019
155.262
144.537
129.304
169.862
128.565
109.869
167.85
150.207
108.73
165.278
122.068
156.823
135.44
123.716
152.761
132.724
152.402
208.388
146.968
115.497
124.55
147.061
191.643
150.48
114.363
169.161
134.984
110.749
156.569
131.797
161.164
167.728
120.01
105.089
130.863
137.395
142.709
147.28
120.077
142.291
133.048
152.082
159.411
119.399
118.799
136.482
111.791
138.183
120.548
136.609
139.033
136.866
130.024
140.063
117.519
155.933
125.213
123.992
133.062
134.346
147.85
157.51
120.635
134.452
108.029
131.874
154.741
166.596
131.056
116.007
167.089
180.311
113.382
105.784
150.985
142.123
191.038
166.484
135.158
136.524
136.329
125.246
119.366
132.194
135.703
121.511
148.66
125.188
132.276
210.234
117.067
145.692
130.019
111.893
132.276
138.226
149.651
129.018
172.016
158.99
132.163
120.924
144.241
111.821
106.246
139.308
124.686
166.164
118.238
109.025
143.485
205.204
106.112
130.749
128.395
134.02
187.762
142.933
112.041
120.95
175.77
145.786
152.839
108.192
110.048
144.12
137.73
109.263
134.897
132.319
179.822
118.469
121.024
206.521
154.832
126.49
147.823
152.571
127.649
129.213
165.776
131.208
180.874
151.223
171.109
158.31
127.807
117.221
147.224
159.769
144.883
130.926
142.538
123.939
112.328
122.867
184.132
165.192
128.116
142.326
184.184
141.36
142.228
157.25
141.019
124.429
138.351
154.943
121.627
131.136
121.253
155.963
133.073
157.463
145.694
137.756
125.114
149.469
207.049
154.943
169.874
127.896
124.693
121.736
147.451
125.859
133.167
170.373
187.308
120.819
156.273
131.676
163.422
168.053
137.715
142.291
165.928
152.123
107.937
140.756
146.733
203.855
150.605
200.989
135.134
131.292
125.158
170.373
122.187
200.114
159.761
130.375
113.188
166.239
139.025
147.607
142.894
199.138
138.996
132.207
147.307
163.806
163.174
124.928
160.462
126.297
165.998
175.083
157.366
139.402
134.258
130.637
141.133
146.964
121.759
119.741
124.928
131.159
129.018
110.222
121.344
116.342
119.471
113.158
141.133
120.276
138.815
170.471
142.906
114.83
151.37
117.051
136.936
149.832
111.83
113.846
152.44
136.254
136.936
116.342
166.418
135.642
150.909
118.615
170.531
166.478
111.83
158.071
121.203
114.639
181.256
139.045
111.365
134.154
160.102
151.708
149.807
195.827
127.144
152.052
127.275
132.698
113.419
121.616
134.404
171.74
143.799
115.021
113.544
161.832
135.05
107.826
138.328
109.022
126.99
127.275
137.472
172.153
123.721
129.742
156.592
175.907
133.526
150.441
130.929
120.084
166.049
120.97
124.379
124.686
146.767
117.278
122.838
118.238
147.045
136.696
129.127
105.144
132.246
143.972
129.468
156.432
156.506
180.693
137.726
113.583
155.763
136.323
152.75
167.219
156.018
175.357
146.453
135.853
175.357
131.332
140.907
137.576
109.626
146.314
175.378
130.845
138.057
111.398
166.164
214.079
128.395
121.989
133.903
145.021
128.129
110.166
138.653
113.463
130.531
111.875
137.368
136.602
182.876
118.854
123.8
194.164
164.716
134.351
155.67
125.89
187.501
123.376
177.753
127.418
132.696
154.513
145.835
187.452
163.064
128.744
110.515
[truncated: 196,692 more rows]

## Sheet: Fig.5b
120.846
54.3215
74.9541
148.623
140.99
90.1792
76.5643
117.526
49.2166
6.24813
71.6633
5.50647
48.8748
135.116
170.222
100.85
157.547
74.3087
42.7391
142.871
43.8284
20.7283
85.8676
155.118
143.842
27.3986
158.301
57.424
131.889
37.2169
153.731
51.0854
12.5428
164.158
74.4033
150.126
144.015
55.4872
140.821
114.278
159.454
81.9625
158.649
104.705
151.178
156.131
29.3213
84.6065
133.711
138.591
26.6495
39.2207
111.455
90.921
91.1676
101.548
104.939
56.9647
80.5425
168.196
93.2438
84.5704
156.772
70.4421
36.0057
85.7384
89.4262
170.211
136.368
109.218
108.742
104.321
93.1406
12.5999
30.9846
103.624
99.3308
84.0737
53.5658
164.913
77.0226
133.417
41.5684
80.6109
92.0347
74.982
133.227
85.8203
87.8836
34.0068
131.377
35.9189
87.843
105.114
135.075
87.4589
67.2365
142.351
99.408
94.9033
55.5061
141.255
104.705
118.221
102.201
67.0881
18.2603
122.398
139.454
162.922
66.5169
65.546
96.4365
122.559
5.22876
70.8742
74.1072
139.989
153.176
66.8883
163.727
92.2969
112.45
40.3138
125.778
96.1026
36.4097
113.813
60.4688
152.305
98.8558
88.9025
78.9183
88.8172
69.2336
44.6119
105.999
56.0232
91.1776
46.1995
148.943
49.5957
79.9558
146.689
91.9727
104.438
18.1011
111.114
89.5867
24.8602
143.634
95.0205
14.9862
148.345
112.731
2.34695
139.069
90.2544
63.0375
67.2492
39.6582
133.881
18.6108
33.7618
163.643
96.2375
32.3483
151.659
81.6116
64.9794
159.481
48.5988
164.977
93.7126
14.5296
71.1324
71.3438
178.115
103.943
39.9966
94.9384
140.658
139.996
16.7354
12.4362
157.092
140.474
138.368
121.374
90.1698
158.179
134.896
131.892
127.28
40.5943
119.555
104.507
71.133
84.5788
56.37
111.162
138.743
65.9139
170.521
78.47
30.9121
55.081
135.203
99.0546
87.9748
13.849
71.3438
41.9565
164.248
106.272
74.4033
137.614
161.661
44.744
47.0539
68.2203
21.0558
69.5215
159.481
75.5016
93.8592
31.9068
64.0791
82.2494
69.2719
100.553
34.4862
83.2437
26.911
18.7833
114.989
137.628
24.1792
94.9384
99.1196
115.928
116.971
6.0736
1.5726
138.283
134.549
123.423
84.0938
133.353
16.8924
165.583
134.791
76.9317
133.773
34.5679
31.3733
106.036
60.6978
38.2862
173.978
177.948
48.423
31.6065
99.222
74.3141
106.116
25.8492
40.8378
118.424
75.0414
43.1293
60.7892
68.434
139.811
140.742
146.876
55.6617
89.405
115.233
73.3588
99.222
21.9041
61.0907
111.657
29.2942
129.188
120.462
145.294
38.4313
65.8974
64.3925
33.6407
71.826
118.815
42.735
54.0958
44.3403
29.7647
176.658
29.2872
15.5325
92.1673
75.1357
124.102
139.995
176.609
139.046
27.3435
128.301
108.135
28.5392
109.529
163.497
178.039
145.956
87.1743
38.0797
62.1639
34.3429
98.6018
177.886
30.5467
20.6869
73.5398
20.7316
119.805
169.922
69.6915
98.4268
95.7879
38.2869
98.736
99.7762
65.5296
105.114
20.085
108.198
157.561
8.07633
105.635
158.73
76.3645
4.49139
107.14
116.398
95.2772
117.903
92.5805
54.5667
120.438
163.456
6.69171
75.3124
48.1748
166.806
94.5111
105.841
39.0902
88.5888
73.4075
30.6797
34.5983
140.052
12.2192
86.8722
56.2332
72.6876
23.8704
21.7095
37.5194
33.7618
66.0145
31.8737
116.165
53.9159
6.07778
77.9523
28.4669
173.978
144.153
44.6062
100.135
15.2276
136.073
149.857
79.6651
132.845
89.029
164.383
25.8382
106.002
47.1091
78.501
124.731
66.5809
67.534
154.947
100.039
40.3123
77.8824
136.117
71.8407
46.2433
103.196
44.4906
95.7275
112.075
95.1949
95.5946
156.205
76.0281
31.0332
156.841
122.514
18.0216
35.8569
57.44
110.388
125.776
133.261
118.84
54.3169
44.4688
107.188
13.9382
73.5398
117.935
99.3752
105.759
62.7612
82.709
63.0365
140.466
112.497
19.738
64.326
109.284
90.3998
37.8272
89.1074
86.2109
147.846
147.37
67.2365
9.67309
148.563
105.791
75.8424
74.9012
21.9041
58.8931
136.283
94.2529
109.173
131.805
60.3943
14.9205
26.7958
68.2195
27.272
48.7269
104.759
120.656
85.5333
124.788
103.309
49.7002
57.3829
57.5235
42.7574
150.269
169.739
75.3173
7.5
143.899
2.9447
118.815
71.9943
87.2492
61.6676
97.0756
73.3306
17.314
86.1894
110.751
87.9654
55.4914
27.8236
3.58175
77.6008
47.679
105.999
100.548
68.7873
73.8724
103.097
100.548
49.2998
12.5644
67.4725
89.1964
33.7902
25.067
131.976
110.05
162.991
40.5696
25.067
149.873
127.86
50.5268
6.37475
107.909
142.15
19.1638
108.783
97.6699
125.776
75.0457
164.232
93.0547
128.008
63.9313
127.663
37.5925
161.81
74.4813
22.1855
79.0731
44.7095
74.9541
174.59
47.771
28.4838
96.5709
34.0068
82.6076
123.435
69.0576
124.041
36.3772
143.44
49.8451
26.7955
104.273
99.6667
22.1958
168.323
52.7058
105.27
95.7879
59.7811
124.041
72.1375
146.148
157.176
80.7141
97.9577
70.4421
125.216
36.5599
62.1218
123.354
49.4367
85.5212
45.9829
63.223
56.4965
104.78
102.787
45.2034
29.2815
84.4646
152.106
55.8354
88.9061
63.2875
80.6541
121.649
30.9297
5.08158
100.268
156.769
74.3501
64.9708
65.546
82.6821
141.184
69.4945
46.8479
125.278
94.6314
42.8239
36.8068
85.6496
141.291
96.8498
98.4764
88.831
62.9489
57.6434
144.428
107.022
90.1284
141.725
143.614
65.0056
24.0126
97.6433
114.203
97.004
40.5715
157.317
143.678
121.819
78.2185
21.0492
104.046
152.667
70.9047
89.8062
52.3851
65.9279
118.526
148.833
127.911
94.5923
40.3295
72.3799
71.648
137.116
66.0033
35.471
168.41
64.7036
89.1964
94.7937
35.471
69.8963
111.672
130.448
148.527
77.2474
18.2586
101.959
135.165
43.3727
28.1239
116.849
14.4155
172.391
117.873
134.721
61.9889
63.8936
134.766
109.094
121.714
44.0002
135.071
137.116
139.471
71.8407
30.372
91.6535
61.7779
62.7788
151.082
47.1619
73.8633
106.741
94.7578
58.1593
47.0641
28.9881
103.626
76.0281
121.448
69.9613
140.751
55.468
131.804
23.5508
84.705
153.984
44.9311
12.4106
24.7416
64.2198
28.5464
122.176
11.9586
66.1329
151.837
117.208
109.53
150.35
20.5117
82.4424
134.17
47.771
131.633
18.4185
46.8863
164.913
24.9275
114.639
123.567
53.6441
131.633
116.971
135.239
120.548
63.6902
135.877
158.479
135.222
17.6469
116.091
41.0217
21.4943
33.7668
42.6142
88.5213
85.4535
39.7176
116.856
160.198
88.7919
50.7342
72.5599
84.8733
27.8386
104.273
72.4163
175.178
43.492
91.477
138.379
170.192
61.4251
158.649
102.905
56.2733
132.319
109.083
158.303
126.777
75.694
72.2005
123.436
56.3761
46.9598
137.722
151.569
83.568
33.3288
140.576
117.88
69.9157
90.999
103.971
142.895
8.56419
89.5489
72.6876
43.4656
91.7987
112.582
137.776
135.034
77.8199
5.50647
58.4065
86.0459
100.251
142.003
12.1638
79.6686
136.368
60.8953
154.094
132.225
59.7876
64.158
154.9
124.657
27.1058
106.036
129.612
33.0892
141.629
46.5343
96.9596
14.4039
158.06
119.594
154.625
15
31.7877
136.538
25.924
88.8553
106.843
58.9834
101.31
16.4831
125.797
117.821
96.7603
110.751
53.5835
99.3383
121.445
22.5915
77.1564
108.047
29.4506
153.176
22.2032
112
73.8566
37.7171
65.2635
29.4978
80.505
87.8331
80.9223
78.7476
121.849
60.3019
18.5484
28.8698
95.8906
83.4592
73.8467
15.1507
148.943
62.5837
43.5164
151.585
62.5837
9.22552
58.3412
62.7974
133.77
70.9351
128.866
131.459
84.9822
68.8995
111.439
36.1218
106.987
82.2529
27.7467
147.938
54.4408
49.8651
138.591
66.0033
14.2785
126.948
71.1324
97.9708
81.5762
104.939
102.407
126.987
99.5178
118.84
151.837
63.2348
70.4952
101.485
116.731
24.6012
105.681
174.572
20.7316
110.102
28.4838
145.365
25.1506
89.2237
168.548
78.0418
88.7919
38.2869
86.1332
52.4344
137.722
115.149
83.2107
78.3313
94.2274
32.5707
147.477
34.0269
107.022
100.462
174.699
100.135
59.6396
176.658
129.86
7.046
88.2208
79.0357
61.7813
7.59467
80.5622
71.4101
169.729
103.934
171.942
68.5655
71.2674
50.5268
89.7716
124.584
41.2373
24.9912
50.9465
158.552
99.5178
81.8945
86.4999
143.657
93.0582
144.647
117.208
156.731
66.9813
64.2198
47.0708
132.969
144.039
61.3074
104.797
130.865
93.5862
120.369
107.161
112.911
61.2679
76.7166
38.0373
61.5461
126.665
115.764
134.083
113.538
126.646
126.403
53.0011
139.611
40.1155
125.518
112.901
49.457
48.1953
82.9804
46.6599
120.369
168.049
174.043
66.6759
81.7872
138.283
19.2533
36.7847
59.6073
153.813
87.3141
77.1686
46.7071
167.701
124.255
109.986
126.643
77.6984
140.902
103.55
3.10759
163.541
15.2914
40.057
162.52
115.358
108.997
42.864
142.044
106.436
152.758
124.159
140.132
84.0938
88.9061
142.117
56.3082
105.044
40.6048
55.7039
11.1359
76.7199
78.0705
134.251
31.9146
6.24813
64.5227
85.2434
25.8643
138.264
111.531
156.793
128.165
87.9333
40.2075
66.8322
22.5212
129.774
171.156
116.091
171.353
139.9
132.198
33.0308
89.3044
76.3083
86.0088
137.285
36.8068
90.232
40.2075
37.6182
43.3761
60.5081
173.434
15.9661
91.7668
42.324
42.8922
73.1061
67.5367
12.3143
91.5693
99.0981
113.065
88.1223
178.115
146.7
137.598
66.5809
117.873
159.558
118.418
114.812
69.0633
84.5502
82.295
18.5484
151.659
102.025
116.193
58.4721
35.062
45.6075
104.09
59.9874
77.2496
83.8645
108.793
129.018
7.24272
134.721
36.1103
156.004
60.4319
49.0695
147.34
123.775
120.419
139.555
127.529
49.8155
28.8698
82.5
59.2748
56.1699
168.489
149.037
93.6964
120.312
122.978
122.857
54.4096
60.4902
82.4688
132.196
23.1286
23.1286
94.7183
29.1397
49.018
42.4542
82.5
14.9695
136.611
95.1949
18.8457
147.761
120.357
38.7669
26.255
159.139
42.3005
21.0292
147.184
60.8293
34.7201
99.2928
61.3272
75.4991
22.0372
128.072
44.4091
11.2546
160.545
81.3597
29.0979
143.278
116.294
127.718
105.061
40.1453
37.6144
107.939
46.8536
112.704
127.92
13.6236
68.6742
68.6742
62.8101
146.952
142.977
35.5213
65.7469
7.4203
35.5213
87.0521
26.8317
35.3848
111.418
50.0181
137.173
147.652
72.163
112.366
130.124
7.70855
101.418
91.5173
80.4055
78.0898
137.089
7.17816
113.835
69.6471
14.5472
74.8
51.7366
124.796
42.872
75.6434
62.4801
90.2031
35.5785
120.548
112.903
38.0797
82.3969
145.97
58.8607
123.731
126.403
20.6869
33.0668
164.158
150.316
150.689
48.2047
45.4534
108.235
159.624
35.9189
56.7781
156.969
106.987
85.8203
42.4893
134.549
40.3239
68.3551
90.0313
64.5306
76.427
46.6128
81.7738
95.2772
68.2165
66.895
95.6681
167.937
150.396
63.5101
107.163
38.3582
30.8039
48.3369
143.699
131.166
60.3759
26.3397
152.303
134.94
73.8195
8.07633
54.2484
31.8384
142.895
125.731
44.744
110.92
97.663
122.757
140.694
121.602
36.0057
59.1454
97.9577
32.1467
73.1357
81.5513
71.826
163.842
122.229
91.3486
109.083
138.525
76.7199
30.3258
68.1905
110.92
117.041
91.1486
103.752
54.7474
143.514
28.0168
102.022
103.309
108.707
91.7987
120.115
92.1923
62.5775
125.278
142.93
132.163
18.2938
152.016
106.793
131.453
32.4574
31.7877
31.628
142.136
83.1426
153.16
169.863
35.9474
48.3654
87.9122
124.955
46.7696
102.309
141.565
17.314
91.7668
177.948
99.6084
11.0301
157.611
23.2153
77.1564
99.1016
71.648
17.4011
95.6528
108.378
72.0698
100.256
143.755
153.93
14.6935
154.931
39.0233
27.177
5.24488
77.0455
168.504
76.4777
157.702
164.723
75.7307
110.726
101.959
7.94882
126.85
16.3855
80.9223
130.531
55.2611
54.2784
38.4482
100.256
80.8382
110.207
63.8036
148.716
62.3437
107.141
114.812
69.2719
120.846
26.209
101.834
120.419
100.341
126.436
37.4916
132.311
65.9139
72.7787
112.735
173.514
137.702
115.611
128.089
135.777
129.86
118.934
57.6929
144.051
87.436
111.142
123.073
81.5735
158.302
123.77
63.0503
95.7275
146.902
119.369
108.215
88.9665
154.47
81.0041
120.312
80.5622
91.7831
93.0699
102.076
137.158
33.2245
107.909
65.1333
69.4404
169.931
91.2596
49.3193
42.9712
82.7885
153.984
115.982
126.386
49.8663
135.458
30.0501
108.422
115.307
127.798
22.5
59.8472
93.0582
80.0831
35.3013
129.712
20.595
26.2299
31.7479
157.022
121.554
143.501
110.486
113.909
30.0304
124.963
116.133
112.472
45.0109
22.3542
28.1819
72.1632
113.522
142.54
120.458
64.8186
63.0226
148.298
55.7629
99.1016
27.6127
83.0812
151.292
145.646
87.691
121.768
113.726
126.805
49.2464
167.29
96.6351
130.349
22.1959
90.0094
176.874
33.7889
63.5611
86.6761
95.5946
130.568
97.3072
30.0501
133.407
77.5496
104.544
123.779
37.2169
142.117
84.7993
103.66
97.755
36.0472
118.051
52.0941
87.8019
92.9989
52.1139
143.173
139.806
91.7831
168.664
117.697
118.173
85.498
32.3574
74.2481
126.874
163.4
84.663
164.054
80.3131
138.525
83.0812
164.295
140.908
24.807
28.4827
142.871
121.582
45.8578
37.7274
121.448
100.297
55.3788
77.092
84.7064
80.6683
66.1481
51.4167
174.59
53.0818
103.463
60.3412
123.534
100.481
123.179
66.318
119.064
91.876
90
20.3064
178.006
95.3598
102.163
53.4732
145.934
119.44
50.2005
105.791
163.296
149.874
120.438
101.084
133.881
98.046
57.1931
80.9702
137.999
63.8542
45.2817
131.618
57.37
62.5206
39.7966
86.7639
86.987
63.8542
31.329
48.5988
88.0921
122.195
98.0467
72.1972
68.7181
154.126
87.8403
45.7954
142.727
139.111
13.2617
152.99
44.4066
72.9184
76.9429
164.986
16.7274
43.8284
101.632
97.7403
35.6288
138.897
150.305
98.787
55.3788
106.177
115.764
67.2859
160.51
30.6488
38.8004
56.0798
26.3397
75.694
79.3975
58.1062
77.7716
98.2832
160.796
50.6723
65.9922
90.759
65.4998
121.571
110.05
99.8459
42.2921
111.056
21.1451
66.5461
50.9465
42.5948
129.553
146.96
147.326
123.007
109.754
29.4806
128.862
33.1102
55.6699
57.9626
107.273
150.178
133.899
94.9033
163.985
52.4344
34.9957
108.997
144.114
104.463
105.324
150.126
69.6411
70.9995
20.1931
129.635
131.491
68.2239
124.975
114.306
129.383
16.8924
163.519
135.116
154.922
141.339
137.968
140.316
50.5089
164.998
39.6676
5.24488
111.18
110.944
169.881
153.93
132.673
117.362
35.4159
48.2898
120.224
148.716
130.029
122.857
119.866
156.314
155.438
60.6675
148.316
118.352
78.3353
39.3137
75.2922
20.9284
130.478
38.7875
136.4
46.3392
22.987
68.2787
63.9313
121.349
73.6278
177.886
95.0595
79.0731
40.2376
58.2644
80.4418
128.607
69.9626
113.239
142.349
39.6517
112.497
56.5809
114.648
55.7039
123.436
46.3734
83.4235
103.521
85.5333
74.9277
106.036
157.41
47.7204
41.303
45.5669
100.736
119.751
115.188
77.8824
164.38
147.276
130.512
22.1959
116.294
63.0503
90.7548
101.607
81.0041
15.7836
123.028
139.885
118.449
62.073
34.2532
46.8479
98.2832
91.9582
111.999
34.8403
137.158
61.159
77.092
166.853
103.778
103.624
120.214
131.889
136.564
166.853
23.9185
128.103
124.051
107.161
142.856
143.44
54.7801
63.0822
78.3946
40.3239
138.537
63.0255
107.799
67.9774
126.777
69.7457
84.7571
163.985
85.4657
54.5547
98.0507
134.778
108.226
91.0555
15.4647
99.8878
92.1923
71.3237
15.9661
124.145
110.502
49.6655
11.3996
13.3645
109.099
69.2658
166.974
132.949
177.134
21.0492
59.7738
57.9681
135.405
138.404
138.007
19.7075
18.469
90.0094
75.0414
52.5112
167.14
157.611
150.541
66.4302
162.916
54.0458
112.95
56.0122
35.1715
42.8685
112.055
70.2525
105.368
107.939
28.4532
132.478
112.179
64.8216
95.5708
22.5
44.7329
4.98729
163.684
111.418
134.13
63.1517
144.754
159.714
30.5806
66.6613
55.5078
161.958
61.3324
13.6236
163.684
154.927
50.4154
120.487
27.3986
115.45
145.956
14.643
107.285
13.4255
126.607
75.011
110.521
53.0011
45.1975
150.377
58.2644
61.9945
151.445
103.463
88.8933
75.7326
91.6496
137.043
28.0464
71.2243
133.544
66.353
107.285
7.17816
30.6768
104.859
87.1743
135.239
74.8575
149.558
126.665
110.472
129.32
89.3663
66.1329
120.991
85.7039
45.2186
48.1669
115.934
162.645
80.3422
66.1481
90.2031
101.399
110.868
153.731
66.4182
15.2813
86.617
168.049
48.1669
132.085
124.051
64.326
97.088
94.8109
145.97
128.85
66.4182
147.228
126.5
87.6013
103.324
72.9407
63.1631
21.2169
30
145.614
66.61
150.316
33.7668
113.313
60.0872
94.8109
107.191
29.0447
37.7379
151.637
78.1444
58.0622
66.61
151.96
10.218
54.2134
123.354
52.0021
155.046
52.062
93.0247
25.4529
167.701
87.9065
108.458
22.892
136.117
105.005
173.256
61.4251
73.4075
52.7918
88.5979
158.73
13.8935
66.6759
159.454
149.881
122.007
100.227
11.8219
136.117
150.021
62.5472
159.981
7.5
116.398
133.004
50.7342
15.5733
32.1467
153.813
145.294
158.107
162.99
63.0255
65.7939
128.562
141.57
67.9774
90.5241
28.0212
12.7048
132.211
127.521
79.4785
87.2117
166.5
105.013
32.8684
120.462
51.1256
110.093
97.663
99.495
29.081
35.4884
118.733
139.517
76.0975
118.733
45.7583
32.0512
117.517
113.377
21.7095
41.3338
88.2253
106.114
99.6051
107.799
105.917
54.5547
55.948
44.041
14.1775
89.1857
78.0418
40.5407
46.6489
9.4553
101.117
83.1091
99.3595
117.707
137.642
46.1963
75.2778
54.4408
70.175
120.782
76.4004
22.1056
49.7002
150.849
89.02
76.5643
151.519
120.573
36.0472
145.717
125.193
25.8643
[truncated: 196,692 more rows]

## Sheet: Fig.6a
	All	Pyrenoid_tubule_region
class1	12318	2186
class2	6773	1138
class3	8317	1462
class4	12275	2665
class5	7165	1452
class6	7797	1739
class7	8339	1488
class8	15311	3669
class9	9666	1612
class10	12267	2473
class11	7841	1462
class12	17713	3069
class13	7611	1367
class14	8407	1469
class15	14197	3729
class16	14462	3192
class17	9587	1837
class18	17053	4555
class19	11398	2012
class20	6775	1160

## Sheet: Fig.6b upper
Class 7	Class 10	Class 12	Class 13
141	263	348	277
356	120	175	160
467	267	218	155
253	267	182	319
163	158	122	401
291	295	128	235
386	315	186	345
223	328	196	492
234	185	150	180
235	162	233	268
432	189	288	411
149	224	128	317
170	557	268	256
189	238	139	334
295	175	148	296
246	143	134	179
377	473	363	341
184	377	438	303
130	465	172	133
308	202	166	330
244	334	168	241
142	419	190	314
451	373	199	348
391	272	395	258
138	242	160	228
188	575	212	216
132	283	168	185
440	268	346	271
121	428	254	346
385	410	130	503
208	401	239	420
300	465	163	328
327	266	486	157
151	274	144	182
301	373	225	149
262	345	170	202
261	212	122	232
193	326	427	259
379	246	282	319
124	133	151	283
420	245	231	321
372	565	223	325
606	232	124	308
178	131	341	181
223	197	261	372
254	291	357	154
383	294	131	239
315	235	133	269
263	210	204	180
245	507	141	249
189	228	199	510
187	168	130	266
442	305	157	174
235	304	166	318
187	403	224	408
296	115	280	126
153	459	139	117
304	402	157	408
107	264	193	153
121	398	156	82
151	405	265	147
244	186	157	421
102	317	122	257
136	345	118	163
152	233	160	130
293	282	255	225
445	177	206	163
293	213	125	264
344	378	138	433
526	304	190	232
266	330	131	390
134	235	313	315
396	269	182	226
235	253	164	245
394	284	273	202
427	299	279	218
114	396	145	174
445	387	294	452
262	155	268	473
374	193	228	82
354	326	228	485
136	284	149	291
175	458	164	317
276	332	204	270
133	542	126	154
460	364	186	272
278	345	243	402
246	161	147	408
257	279	188	433
129	168	240	249
151	218	165	323
102	213	120	248
254	270	115	415
175	424	280	350
174	482	130	114
397	279	209	133
376	413	267	156
393	144	132	156
461	310	158	130
253	135	288	122
594	120	314	342
385	368	228	282
305	204	238	257
215	490	227	271
204	313	276	201
579	358	176	188
189	345	150	196
227	439	137	557
153	260	195	125
305	312	142	229
285	224	193	334
279	121	271	145
546	171	126	350
298	466	210	453
364	286	303	333
391	255	151	165
146	164	641	276
128	214	411	196
276	262	365	330
250	328	140	188
429	385	137	306
483	256	184	277
383	235	266	374
503	422	267	164
414	306	166	427
116	377	283	358
284	230	245	356
251	295	136	143
238	296	203	206
308	347	176	330
612	312	193	142
299	238	209	397
429	270	143	166
128	228	289	280
384	308	171	192
232	253	353	216
232	211	164	361
529	398	182	363
188	168	140	172
271	145	227	260
137	324	278	207
321	178	274	393
507	385	130	219
203	317	301	162
129	298	221	330
452	382	177	312
337	190	254	303
361	271	149	392
367	233	137	131
129	329	176	150
296	151	200	463
269	380	174	356
306	252	171	343
184	350	249	323
156	349	142	284
146	239	128	140
254	387	125	286
378	407	143	231
219	310	145	139
420	242	127	236
192	247	129	290
346	150	221	260
433	160	234	284
162	282	133	255
143	348	282	248
372	196	253	70
307	490	271	216
394	324	183	147
451	146	168	410
156	267	147	258
754	183	128	185
509	386	122	179
248	493	285	322
401	212	260	279
121	230	250	149
300	386	203	356
180	335	767	153
412	239	275	259
452	121	206	298
285	310	111	158
652	320	210	155
326	272	159	167
263	357	265	222
107	166	128	131
353	175	175	115
287	417	247	239
174	351	139	293
267	196	153	239
252	120	82	294
479	375	174	145
175	292	111	296
300	248	216	250
246	210	147	413
253	386	136	305
155	163	191	271
125	323	252	265
137	308	117	272
495	252	130	348
243	513	170	316
137	188	275	262
472	210	112	134
261	302	141	168
282	119	182	329
410	400	159	318
287	381	176	153
280	197	152	132
127	368	139	237
114	178	140	235
306	417	278	147
257	267	292	277
596	243	169	453
262	188	135	365
391	366	177	271
116	323	188	305
410	211	305	111
132	168	125	264
569	437	281	180
334	221	385	382
401	196	182	422
136	345	119	374
456	166	270	533
219	230	275	150
209	222	284	140
280	210	228	258
162	531	343	138
449	222	203	221
576	260	139	155
258	238	250	140
363	422	266	378
596	283	145	280
553	393	159	408
132	407	138	378
186	248	203	149
255	186	303	192
151	133	231	244
612	132	158	239
172	262	166	365
132	415	141	118
249	468	255	181
432	620	182	317
251	211	107	179
676	150	125	216
278	281	139	167
213	395	177	133
360	175	272	362
160	225	215	290
203	252	141	133
253	183	169	375
133	118	172	82
238	266	169	402
175	251	389	96
530	333	150	286
125	243	160	338
178	234	245	82
137	172	135	109
307	304	172	135
334	587	132	220
203	529	261	134
213	366	158	521
322	118	370	407
253	262	230	159
172	320	225	140
231	424	198	221
363	234	176	346
308	283	254	139
287	161	196	222
336	352	130	363
358	254	254	163
479	215	238	158
260	550	131	125
599	218	171	229
389	332	183	348
262	252	191	174
527	348	145	354
235	120	200	294
150	324	149	258
205	135	122	292
212	152	168	236
385	329	134	369
213	140	234	251
175	162	236	199
281	394	181	458
379	191	261	263
448	280	218	323
405	407	157	218
250	155	125	453
159	180	160	143
250	328	196	369
437	172	178	530
159	357	118	374
156	355	156	265
203	270	169	350
179	306	157	412
217	200	176	315
353	216	266	329
393	386	225	252
432	399	260	291
132	449	254	372
267	373	205	504
170	289	222	323
233	377	149	385
374	385	282	415
401	145	200	255
233	250	239	206
214	347	149	203
326	439	165	290
184	258	82	259
145	192	167	269
213	380	269	112
254	293	236	325
191	272	250	166
390	313	198	278
204	348	245	311
222	407	126	281
249	395	157	140
394	270	160	226
404	459	133	185
180	265	141	203
371	346	120	162
301	187	211	220
145	290	235	213
322	383	171	372
396	335	168	130
188	372	171	122
300	236	131	201
159	253	132	176
326	271	277	390
258	584	165	341
320	218	160	199
189	305	288	360
383	190	150	296
251	433	256	307
326	303	147	196
433	241	156	140
480	151	127	211
208	295	133	300
300	188	123	221
381	314	150	163
369	234	226	127
250	456	128	375
342	258	241	402
174	454	361	124
231	134	170	383
145	450	173	368
348	329	150	375
302	280	243	207
155	146	171	180
190	172	160	133
383	213	173	291
285	131	151	126
251	289	207	235
262	143	217	186
641	377	133	153
299	355	151	314
250	476	144	295
293	432	362	388
259	187	206	373
155	211	157	384
168	177	174	111
278	517	186	474
356	461	240	164
668	218	313	270
162	281	148	207
150	362	219	291
246	180	118	408
310	294	224	277
166	146	115	309
295	302	207	235
187	160	202	290
124	280	252	174
205	262	157	370
639	532	244	309
173	347	248	238
334	478	167	133
249	277	333	268
346	218	127	144
248	132	160	162
255	266	118	368
265	586	191	324
403	342	141	206
295	257	122	244
276	658	127	231
371	234	160	231
134	401	200	419
145	258	321	355
194	345	223	381
282	282	196	321
190	162	156	393
159	306	148	182
202	188	150	319
445	368	148	170
275	291	225	170
187	494	166	185
141	310	185	216
149	365	229	126
168	316	233	258
125	575	130	245
567	283	222	317
243	237	212	280
252	140	186	289
156	136	243	158
492	254	172	171
188	121	156	323
127	256	174	236
554	299	141	204
412	281	284	154
277	487	233	203
226	200	135	262
212	252	136	266
217	359	153	602
125	130	293	205
399	267	142	332
394	349	239	200
235	407	182	356
168	233	435	206
401	316	227	188
327	267	225	461
249	308	356	162
485	270	207	249
250	299	324	234
407	481	239	162
227	367	176	296
460	281	257	222
214	179	140	149
362	454	117	243
377	400	129	248
167	485	176	286
411	121	249	154
377	269	262	292
155	270	141	155
130	144	167	186
200	152	138	249
285	413	367	154
128	542	146	286
191	266	186	252
140	302	313	318
310	492	370	607
128	204	281	329
136	365	249	690
265	540	160	336
132	172	129	270
192	275	305	160
260	300	152	268
301	198	150	227
241	146	138	367
137	268	186	312
196	530	160	204
324	557	230	335
138	430	234	382
138	448	281	390
382	378	334	303
259	363	252	343
174	274	225	372
390	654	147	277
238	367	296	186
485	294	137	300
293	221	217	396
278	326	135	271
234	144	141	329
404	439	239	353
175	144	164	162
282	492	249	415
218	317	137	473
159	244	131	210
351	265	244	280
155	305	189	358
150	160	215	199
429	269	191	117
121	193	186	328
322	445	142	130
205	213	166	435
526	218	225	225
304	509	226	386
217	254	156	297
163	250	209	258
344	385	126	346
304	247	129	290
333	372	158	523
308	385	249	186
409	129	141	280
322	197	143	144
208	185	348	380
184	345	578	491
312	330	338	176
269	294	246	252
306	515	381	315
335	233	189	285
171	144	148	162
253	211	284	338
193	178	253	268
166	299	264	455
296	215	360	199
227	302	169	263
140	330	204	96
277	248	135	305
200	175	166	329
263	272	147	530
476	185	203	405
194	195	346	235
279	200	170	412
143	206	300	232
241	275	293	323
137	338	262	323
335	271	229	425
142	270	511	396
159	136	221	234
205	609	263	467
152	302	185	138
509	256	263	441
387	163	282	204
612	171	118	262
218	191	162	323
179	450	182	498
251	397	135	440
162	275	157	432
526	232	125	157
260	232	201	332
263	407	143	180
261	280	167	298
271	317	284	149
255	312	124	228
469	279	125	311
171	310	127	296
209	401	114	268
208	316	195	336
307	277	138	248
196	297	133	244
338	295	225	361
402	229	214	176
357	267	231	171
347	231	252	228
337	318	131	492
511	276	466	322
408	254	171	441
473	186	192	250
364	270	148	324
503	158	156	159
208	498	230	173
314	127	173	373
348	273	185	269
457	476	193	180
511	144	271	140
347	255	125	114
479	379	166	112
735	188	341	499
246	365	305	210
304	189	138	214
553	303	188	154
430	279	298	334
517	115	276	117
364	267	130	205
419	294	161	213
202	444	233	273
511	302	444	242
640	315	281	399
774	295	71	398
846	190	284	360
351	330	342	340
778	456	224	196
202	326	178	317
746	305	133	200
746	304	268	216
115	266	227	321
517	500	193	272
432	249	164	228
247	402	261	179
798	129	265	592
247	250	132	221
357	313	147	176
337	134	125	280
446	188	202	171
736	160	155	260
432	374	204	158
606	448	219	131
576	179	282	329
611	291	429	70
908	162	238	305
505	361	230	287
517	83	289	109
157	478	211	226
357	83	285	162
246	164	265	295
373	323	161	168
1049	231	267	265
331	286	191	265
357	216	147	610
407	301	279	308
208	308	263	162
247	250	227	439
299	260	208	273
467	130	134	117
244	329	491	273
299	312	105	318
408	197	163	280
115	312	268	321
339	225	271	403
247	300	385	441
467	294	253	376
671	151	140	299
273	525	158	358
273	230	378	252
314	373	247	470
968	459	147	389
997	375	255	501
459	405	227	241
607	337	204	248
446	470	181	132
265	206	168	279
383	320	145	279
244	341	405	252
407	215	388	317
737	366	140	205
331	312	345	325
792	431	315	368
158	316	366	274
529	228	184	461
291	360	327	280
562	214	188	140
158	248	268	149
157	326	288	321
935	294	211	171
153	441	215	280
849	296	300	195
454	422	380	426
153	400	107	115
464	127	135	236
348	247	135	249
792	250	194	263
567	323	285	456
276	352	155	435
634	260	299	251
671	179	371	234
423	374	189	278
371	156	121	410
227	280	134	213
141	214	213	232
340	407	195	455
358	125	142	140
601	286	313	317
569	125	128	244
425	196	204	214
383	115	217	220
188	298	156	205
130	166	284	200
281	393	156	131
188	258	148	231
314	461	147	420
603	172	169	332
429	173	382	312
130	284	128	247
216	136	141	126
223	199	152	280
386	289	140	211
188	352	144	208
524	183	151	118
512	431	258	262
414	183	122	204
599	60	201	296
138	219	120	379
385	152	151	263
432	168	159	238
227	183	171	220
422	162	161	227
265	220	217	300
368	140	186	273
304	78	165	373
449	156	254	506
516	196	303	277
599	401	199	157
226	253	122	399
342	104	228	655
310	371	158	492
410	204	103	318
347	181	237	934
371	358	153	468
566	274	293	139
989	254	324	525
406	287	223	496
371	136	160	139
423	264	128	120
216	339	158	497
327	235	119	471
141	179	203	386
560	166	219	210
495	129	219	156
156	178	232	695
187	280	175	170
336	326	257	460
358	331	139	497
642	243	119	278
414	230	199	408
462	140	160	157
314	541	138	129
378	173	188	311
281	407	153	334
321	220	662	379
409	224	373	373
340	207	125	399
506	431	304	205
223	243	159	445
144	286	259	981
422	305	132	401
347	166	217	268
565	342	181	83
219	199	173	240
156	115	360	460
404	295	195	337
462	265	237	310
219	178	154	696
320	265	321	386
243	574	112	377
144	247	532	236
277	328	475	337
327	265	170	661
157	215	358	478
485	341	356	315
227	420	266	324
575	134	256	273
247	143	181	120
595	124	207	340
138	255	309	169
386	193	222	268
176	77	131	170
316	127	137	485
627	139	235	673
379	139	155	329
198	214	270	478
212	185	199	170
496	253	234	540
512	153	273	471
372	139	165	252
327	285	103	247
575	256	238	156
161	105	155	205
604	205	158	348
212	284	266	369
234	148	247	293
352	276	245	123
449	224	187	938
421	359	153	170
365	250	232	505
304	196	175	469
157	274	153	504
252	252	301	530
516	298	138	386
707	331	161	430
130	434	319	278
352	490	159	531
486	198	128	337
672	150	201	479
229	386	337	334
187	354	401	671
371	140	159	417
445	91	431	504
188	206	225	1131
275	264	255	340
321	263	145	369
179	143	169	118
150	72	152	123
254	233	278	521
293	260	228	934
294	147	123	329
270	295	353	592
262	202	268	196
327	292	143	310
325	244	251	392
163	273	367	118
291	104	207	438
157	230	537	213
374	317	128	196
150	249	528	451
349	278	219	151
196	147	281	293
457	233	190	432
196	410	128	797
384	322	173	379
538	436	195	264
246	201	162	422
141	349	245	464
162	440	226	324
367	371	264	438
312	201	220	248
324	480	270	459
209	238	136	83
313	300	105	210
137	241	189	248
357	160	188	324
338	334	178	169
456	160	223	487
354	160	280	547
191	168	134	432
286	321	142	521
274	336	141	174
382	291	144	240
170	120	189	760
360	423	134	417
154	320	323	264
220	235	152	942
380	278	157	151
281	235	204	784
531	257	170	422
538	199	152	318
396	377	147	213
363	161	179	334
586	210	282	599
217	134	163	209
464	265	127	443
401	402	247	263
131	274	124	227
191	180	211	285
167	475	129	284
394	238	177	152
192	150	211	567
209	301	175	383
322	254	141	310
490	323	273	635
136	237	166	423
197	266	237	314
254	247	262	339
310	122	337	391
277	368	253	470
194	122	319	662
146	255	158	379
221	136	234	381
261	468	325	549
197	212	184	214
393	210	394	289
437	228	145	389
291	115	285	317
336	157	467	263
209	471	159	194
261	334	134	525
412	187	204	236
150	205	163	448
262	293	149	236
257	105	128	324
163	129	161	475
257	100	150	194
576	289	176	123
328	148	244	139
297	227	191	482
426	160	170	391
240	224	242	259
298	210	159	152
247	430	208	419
362	193	253	123
283	347	135	343
505	164	338	334
269	231	295	312
263	125	280	296
248	334	139	701
262	172	265	415
143	297	139	298
345	129	151	609
425	340	265	386
289	243	173	360
284	204	232	216
387	296	152	1191
419	210	141	433
278	317	147	307
367	215	153	310
324	278	277	216
424	166	193	156
540	225	280	317
277	170	138	325
241	317	128	383
212	131	252	550
302	143	145	419
162	216	128	379
256	183	285	227
313	169	358	269
346	206	340	259
192	169	270	515
218	278	138	324
174	279	211	459
166	181	146	289
329	333	173	298
293	337	412	384
392	215	155	355
259	111	159	307
154	312	164	355
359	295	269	417
145	233	242	296
394	192	155	628
196	253	152	635
287	115	271	314
345	147	263	346
260	408	149	423
209	408	170	269
372	260	157	215
479	136	224	415
229	87	233	215
302	326	171	432
323	178	306	499
243	214	180	214
130	475	278	666
190	152	161	376
355	134	137	489
254	317	182	433
244	226	242	285
229	131	137	502
198	94	182	459
333	250	149	619
320	235	217	504
134	141	253	139
212	408	173	550
248	280	175	480
214	204	139	502
201	140	158	376
257	275	298	471
257	129	159	284
237	153	166	435
220	147	158	599
361	100	318	303
346	352	266	156
183	415	241	538
244	238	251	439
145	202	249	417
145	209	139	482
411	252	338	384
375	215	138	233
436	201	183	225
211	226	221	426
353	339	129	268
147	120	249	542
229	142	160	312
149	134	193	333
464	209	347	355
207	265	398	251
500	332	308	225
548	354	175	364
446	293	193	265
150	274	225	372
416	245	211	377
351	253	195	398
182	238	286	146
177	227	426	405
201	405	574	255
310	198	200	367
438	414	224	511
511	508	125	162
272	461	200	337
461	499	438	134
370	168	160	365
277	317	285	213
247	127	308	213
379	250	303	393
293	170	196	370
244	334	134	255
256	179	182	485
369	433	157	357
254	593	298	211
251	139	307	571
339	160	148	233
240	245	129	249
194	248	239	405
310	181	186	414
147	322	191	206
166	235	141	358
143	394	291	487
262	196	215	171
174	231	191	376
362	136	373	236
347	200	262	151
275	171	321	272
295	180	135	132
254	149	258	187
310	143	152	271
334	244	128	554
259	256	252	282
150	249	135	472
146	221	126	441
220	236	254	353
269	401	138	430
344	180	207	499
194	165	267	342
388	439	264	297
344	485	316	257
436	146	243	294
196	152	383	297
166	287	288	127
283	87	143	176
402	146	132	224
142	393	488	376
277	196	574	207
297	250	272	245
330	211	147	432
286	172	178	204
274	263	171	494
209	292	253	235
141	211	140	151
184	387	182	435
256	203	141	490
297	263	346	561
408	501	127	266
229	169	140	172
266	290	138	425
168	248	151	470
435	252	348	262
267	192	276	330
234	320	135	324
416	330	276	211
512	180	190	337
336	231	155	297
134	235	141	362
256	72	178	333
276	419	265	130
208	376	171	329
142	255	145	234
226	139	170	265
224	77	128	268
232	251	304	241
387	275	134	423
419	536	164	273
275	200	128	275
290	233	123	539
240	209	238	381
426	211	165	433
234	201	213	379
290	214	222	279
347	372	323	643
338	369	269	438
275	124	296	314
327	160	193	154
177	551	350	214
321	188	154	516
323	171	232	385
478	231	231	249
184	298	225	365
287	169	140	171
367	418	263	540
240	126	223	514
460	220	152	425
341	221	181	234
183	330	180	391
173	199	351	479
272	213	219	115
324	193	262	210
261	180	348	333
222	276	168	115
217	208	207	238
145	239	231	231
246	167	201	501
211	273	354	306
304	107	154	378
121	216	271	346
275	221	194	367
329	258	146	346
130	411	154	530
230	164	288	398
105	142	160	413
283	397	138	253
229	144	148	338
209	130	173	526
494	146	130	329
153	187	244	307
197	91	138	396
380	216	151	210
269	207	157	180
312	242	153	160
408	274	150	311
257	314	261	304
236	182	178	157
380	157	189	235
136	213	159	151
298	245	281	253
533	266	224	143
510	194	213	290
367	167	126	355
261	168	158	296
268	138	148	469
153	221	193	331
598	273	178	388
149	121	169	125
299	129	407	348
254	395	239	335
359	201	229	273
419	265	135	231
242	394	266	273
221	162	373	414
248	223	223	100
143	390	126	377
393	154	219	377
297	233	151	100
167	288	156	132
351	111	137	421
321	162	163	279
149	160	163	120
627	369	262	431
309	261	226	276
592	294	137	258
150	220	270	127
262	209	159	172
290	60	162	147
394	215	176	288
316	152	171	290
301	98	166	180
168	78	278	261
171	335	198	443
218	357	244	468
457	311	228	260
232	129	127	228
166	160	235	176
222	457	155	247
246	274	200	424
167	381	157	646
293	238	114	456
190	130	239	353
259	132	238	303
379	188	273	336
428	267	138	353
293	266	268	415
259	118	135	258
131	260	402	142
241	100	179	396
308	384	130	355
289	138	162	298
316	151	145	559
413	200	211	349
171	405	290	241
585	189	185	407
184	221	138	415
173	143	360	342
157	126	284	262
126	107	118	348
505	147	232	144
367	189	150	250
260	231	378	218
262	292	149	109
446	259	126	403
298	288	159	348
269	257	148	489
587	454	138	351
182	525	238	137
201	200	214	398
392	144	222	383
105	146	151	151
416	275	138	196
284	166	364	364
237	180	130	288
356	279	147	250
243	100	147	146
121	203	250	238
320	118	266	276
483	149	128	241
278	443	125	126
209	416	296	283
372	192	205	157
292	94	185	441
263	239	208	166
224	252	150	294
407	160	280	494
457	539	328	400
240	160	210	171
149	215	136	444
362	147	166	160
510	208	164	758
243	147	209	239
398	343	333	249
247	255	150	217
273	173	204	338
538	411	137	179
126	322	126	109
362	520	305	437
230	173	177	316
653	316	211	318
214	407	141	378
143	243	182	257
271	324	271	367
439	323	124	434
355	333	135	245
251	1119	201	481
198	200	325	520
483	525	148	243
259	182	174	359
207	211	133	206
180	139	180	309
236	244	243	540
395	248	360	241
245	265	191	262
269	129	158	414
349	411	334	713
291	147	71	204
184	261	418	276
137	330	171	570
492	288	343	273
257	205	119	493
374	98	167	154
197	298	182	231
399	181	133	450
394	265	152	260
340	154	141	234
310	311	125	702
457	119	281	271
213	324	289	210
345	216	363	224
275	434	226	346
147	788	407	328
361	292	294	251
362	205	269	291
278	142	266	249
551	131	145	359
422	235	132	354
528	290	166	231
341	294	219	210
349	181	281	411
201	201	229	147
208	205	151	317
226	469	183	203
221	191	134	304
347	156	219	251
339	258	264	383
257	466	138	333
154	235	247	144
180	512	263	333
707	254	124	266
410	181	165	378
472	156	147	513
1153	231	139	522
259	357	191	589
196	172	231	297
293	254	147	393
248	239	145	275
859	276	218	443
748	273	261	333
268	140	307	225
410	267	138	134
282	130	167	351
441	207	151	286
490	172	233	426
246	230	128	378
568	265	373	228
562	211	203	663
890	120	423	519
246	193	182	530
523	163	364	273
766	410	200	457
451	299	256	413
528	266	244	251
155	227	121	567
464	233	164	225
412	205	157	520
196	253	283	340
571	146	362	320
672	132	134	653
337	235	256	495
536	204	164	635
618	172	165	438
533	141	235	162
421	320	131	286
137	293	151	530
269	192	151	331
476	195	158	334
248	210	211	148
270	299	211	526
216	317	198	279
267	141	198	291
282	230	249	405
711	228	153	275
711	167	186	158
284	208	273	469
259	206	266	382
332	392	188	495
505	196	196	280
817	330	148	252
157	727	147	192
157	232	211	337
511	260	135	315
1153	397	118	403
490	231	243	346
609	284	147	262
804	292	145	350
723	170	149	129
637	552	166	307
575	341	244	540
731	329	160	298
137	369	187	137
533	423	265	415
505	284	145	249
627	399	228	130
267	130	172	126
155	209	193	279
325	231	158	148
609	179	149	305
476	289	97	262
890	253	207	179
441	132	145	243
490	187	97	184
575	142	136	207
267	452	386	393
293	264	178	276
264	255	132	364
216	230	246	312
419	473	277	333
473	265	167	305
539	281	209	166
337	172	128	257
264	258	130	425
752	99	215	187
483	151	146	217
270	163	153	120
635	210	268	142
637	338	168	376
83	361	141	307
83	263	309	125
274	650	257	252
569	272	288	414
260	256	389	513
418	244	233	575
492	158	230	563
391	215	205	394
366	571	221	444
213	428	169	502
299	267	309	243
240	428	246	326
264	139	155	271
501	125	229	452
497	177	197	382
256	156	137	124
253	131	139	268
231	139	157	575
112	130	152	293
145	622	365	290
244	408	192	372
295	317	236	467
279	167	219	134
314	269	169	269
189	205	141	103
228	210	222	785
357	275	127	103
478	484	150	349
240	614	189	386
362	194	300	442
134	187	187	134
657	291	147	299
396	391	118	92
265	206	149	333
322	167	158	161
235	257	273	401
315	166	168	270
424	338	212	237
231	265	150	136
325	530	262	161
293	338	167	350
344	220	124	669
281	269	367	424
225	473	282	125
187	352	401	386
133	388	375	270
264	276	661	394
277	235	182	92
259	247	572	343
308	283	464	382
290	498	277	271
289	388	178	261
302	413	267	364
310	511	237	374
117	226	156	659
222	257	194	531
287	284	235	358
420	239	674	272
521	310	272	290
550	404	383	372
235	179	160	268
270	230	413	328
160	512	364	411
630	143	369	738
116	185	178	328
362	265	153	262
209	269	283	376
228	289	447	762
226	216	420	310
387	480	143	345
181	116	306	373
381	474	307	262
133	233	172	452
387	151	347	409
202	141	340	180
614	801	295	417
200	170	430	125
154	228	338	563
186	130	674	424
300	372	278	154
240	259	384	237
114	206	218	124
367	143	196	531
376	260	480	176
214	324	202	310
365	120	241	642
141	284	352	373
199	247	295	215
165	382	237	843
222	343	325	180
329	125	204	320
516	286	135	299
266	469	252	610
351	379	166	738
283	434	235	1292
405	176	748	283
284	124	166	290
257	219	436	734
231	145	147	271
76	256	255	326
468	483	189	261
345	210	265	562
371	286	383	401
208	280	778	147
139	405	147	560
279	219	357	1359
346	628	333	399
277	272	136	290
312	269	289	357
354	200	467	461
185	544	123	147
116	362	389	442
422	207	368	293
359	265	343	319
218	324	149	265
293	351	624	345
458	213	276	346
139	256	160	528
376	375	321	271
236	346	236	215
128	293	189	136
146	131	274	176
222	610	283	349
144	209	360	799
269	312	308	345
130	225	384	227
231	356	280	407
286	149	187	560
150	149	153	265
370	141	481	366
199	213	437	431
135	146	277	311
149	176	334	1011
301	332	427	417
346	184	274	805
307	255	375	154
129	226	515	630
246	131	369	353
176	195	274	431
212	192	375	750
297	172	143	452
376	116	209	272
271	406	108	388
142	267	235	266
133	269	464	137
112	394	280	220
265	140	294	343
169	305	280	347
256	99	276	108
243	167	108	434
178	276	209	187
268	276	445	239
387	206	278	216
309	274	283	145
255	142	162	256
240	391	403	284
348	440	353	271
132	512	110	254
171	124	297	157
171	142	336	300
256	329	365	287
192	196	156	176
164	204	235	303
261	364	444	242
258	155	252	413
202	166	182	380
336	279	184	182
202	109	682	174
245	287	447	275
456	229	239	348
160	209	401	223
318	255	198	483
317	547	255	444
195	229	110	295
274	544	210	300
417	395	107	123
349	234	319	408
123	308	194	295
130	296	296	369
227	441	237	285
295	285	136	186
305	182	272	288
393	259	491	219
808	296	458	106
123	281	136	488
229	143	427	97
129	177	267	97
352	142	490	160
489	236	242	116
123	243	646	215
116	200	309	272
140	319	150	339
314	279	512	142
371	308	298	417
215	272	182	327
174	408	333	442
381	237	347	215
161	164	272	421
275	97	274	200
396	223	196	368
377	214	161	272
580	485	322	330
460	151	296	195
394	285	150	296
242	297	241	296
213	257	153	455
149	144	418	102
476	113	135	356
326	307	217	187
368	134	464	403
476	275	296	154
250	429	148	191
188	550	340	191
377	405	433	191
246	160	317	256
241	563	151	362
314	295	306	274
252	160	123	316
227	315	256	152
137	133	383	616
118	237	387	142
154	109	158	316
181	274	780	129
212	158	194	280
257	630	232	220
297	424	269	234
212	296	493	143
329	256	603	237
235	255	224	205
265	272	527	651
192	218	116	396
222	433	417	493
294	254	394	416
404	275	250	342
345	254	294	469
365	241	422	399
161	423	459	126
405	324	187	144
242	191	264	488
355	250	427	319
252	253	324	221
261	211	269	202
494	300	294	144
498	323	229	324
196	323	277	286
423	220	280	354
290	558	267	120
154	281	264	213
243	164	287	182
118	267	304	175
114	384	209	145
395	300	263	116
285	201	153	330
324	277	268	379
259	287	321	333
293	316	248	176
246	397	348	196
199	129	482	268
229	266	294	380
390	240	483	186
163	237	310	337
253	441	240	160
407	389	430	158
267	354	481	280
338	300	331	221
370	238	258	304
121	476	224	429
477	143	166	399
608	266	342	168
256	324	146	138
229	162	390	361
259	99	367	175
278	211	133	188
307	235	194	357
309	150	107	356
364	399	141	311
140	231	298	247
117	338	293	258
174	250	302	160
240	255	140	179
350	255	141	380
473	304	328	266
279	535	172	370
518	237	258	295
144	255	510	271
323	264	190	386
439	353	240	448
264	550	307	105
424	203	322	453
178	382	213	283
418	136	148	399
235	242	148	288
437	359	141	483
240	224	140	303
237	325	239	368
154	129	210	348
141	223	301	166
417	504	269	321
527	223	116	235
427	190	384	214
265	277	325	249
237	188	212	219
281	283	308	146
446	151	486	126
123	97	212	355
137	339	190	94
706	351	506	428
274	198	166	449
67	298	149	331
164	164	312	350
216	147	128	558
229	147	514	372
421	240	348	456
338	391	272	341
221	341	271	273
231	504	294	264
145	273	118	338
274	224	310	428
330	353	196	416
377	151	269	244
335	267	322	297
235	310	135	389
293	219	202	175
246	258	198	231
490	219	183	313
214	210	294	137
233	297	207	214
493	242	133	138
537	276	204	174
338	454	270	405
155	134	405	202
174	158	135	90
501	134	135	385
267	155	393	141
237	217	519	503
202	134	196	292
351	258	365	175
244	149	240	93
174	249	118	296
357	270	307	428
460	270	210	534
196	498	237	364
231	362	373	316
205	208	258	188
169	363	455	394
314	209	356	319
400	310	153	282
305	180	146	286
218	135	258	293
424	113	136	348
240	279	356	721
254	246	290	360
258	293	128	306
324	342	198	500
275	369	323	270
137	303	298	139
269	259	242	254
192	272	208	397
270	260	588	283
120	382	213	375
165	84	529	296
193	216	320	216
157	296	135	383
130	224	208	161
155	84	301	137
130	163	146	153
325	258	146	417
171	389	294	215
193	253	154	347
145	409	242	185
185	402	290	432
205	135	213	300
278	280	238	145
216	396	373	141
345	230	341	331
444	351	188	321
329	341	323	180
185	135	269	434
288	344	261	139
76	142	194	370
260	223	136	414
228	210	322	139
134	258	422	166
228	223	136	258
499	110	207	293
212	298	357	395
496	212	153	266
271	367	232	238
233	231	195	139
226	318	118	494
187	293	160	275
145	435	362	405
346	211	278	146
197	297	254	264
193	315	485	481
135	405	410	161
424	348	242	406
345	194	368	255
113	237	242	354
226	325	258	158
181	325	292	316
226	132	136	359
169	404	364	380
296	217	179	137
183	448	330	167
121	153	348	155
183	228	270	270
206	229	118	284
139	220	415	358
234	381	262	186
130	293	413	260
264	295	261	276
439	243	179	255
222	455	882	502
178	293	206	166
255	254	301	394
486	184	211	254
99	177	562	322
280	224	227	401
200	287	562	179
364	132	117	118
128	309	395	359
141	350	231	178
181	320	156	175
302	349	278	224
354	293	170	267
303	277	226	174
383	391	375	378
188	320	141	302
130	310	192	105
256	246	216	264
188	180	252	268
314	231	258	284
116	261	139	321
429	276	210	214
130	268	141	343
216	324	638	380
184	126	156	455
259	307	191	145
120	319	327	235
524	300	303	537
335	229	281	531
304	172	254	324
199	350	224	170
138	207	531	178
229	380	215	212
213	419	239	409
227	331	224	176
369	279	266	175
209	166	628	121
167	281	250	356
304	380	192	258
277	159	274	280
186	293	180	354
280	193	192	343
226	253	359	155
342	143	148	187
310	251	221	211
351	198	287	211
347	144	250	195
371	235	617	247
422	277	368	300
394	151	398	555
253	256	206	311
117	258	243	234
394	131	241	108
216	318	458	127
327	482	261	369
141	378	125	116
212	578	412	386
137	134	183	231
156	189	208	286
187	411	181	222
183	251	221	224
358	302	420	292
291	246	255	283
192	246	261	374
274	368	243	297
314	188	254	174
355	304	215	220
281	413	222	300
195	183	298	211
323	325	325	462
253	246	243	241
256	352	170	175
144	486	298	234
301	245	156	454
347	348	317	252
565	270	473	351
219	294	141	368
156	667	216	255
130	391	226	237
433	519	628	76
219	250	287	229
218	419	117	376
243	282	191	437
144	412	311	378
277	166	144	261
193	218	260	143
157	242	213	102
212	499	179	162
212	250	192	260
483	110	213	362
157	117	348	109
233	164	249	254
138	243	258	202
264	448	364	331
133	317	280	253
281	174	105	166
427	232	415	142
330	136	355	440
198	99	461	417
117	184	170	174
176	129	170	239
259	160	354	303
319	310	628	213
327	158	266	278
545	331	254	292
161	249	312	503
305	238	423	287
212	244	130	305
150	200	403	214
154	580	284	76
266	261	139	252
169	185	330	249
266	233	410	127
304	191	311	300
157	318	249	226
252	164	136	381
356	129	286	283
305	223	254	144
130	164	148	216
352	223	170	152
67	374	456	166
333	326	141	408
229	246	139	124
187	247	156	531
241	198	178	503
445	450	137	283
160	550	151	456
275	375	142	144
99	305	276	224
461	153	251	264
628	130	337	288
628	333	294	393
160	442	130	177
428	159	590	562
611	443	210	216
397	141	366	413
671	156	413	276
452	219	278	166
559	167	531	201
360	202	227	174
310	315	137	229
461	126	706	313
762	174	178	261
376	266	433	416
465	178	445	220
1439	266	105	355
617	224	505	433
762	267	284	332
1074	312	142	248
354	160	324	353
514	217	139	410
376	228	151	287
722	224	220	288
160	317	170	179
731	396	133	385
671	153	363	453
612	285	186	663
759	185	446	264
360	278	392	272
666	266	180	267
535	223	166	226
391	239	485	200
537	268	239	134
682	211	324	222
469	415	297	405
611	175	144	279
465	407	276	216
428	482	179	153
514	189	254	158
508	300	327	373
354	258	638	316
452	408	186	231
310	324	357	128
391	162	321	190
578	325	375	289
386	298	243	145
277	255	301	412
273	151	321	396
141	223	494	498
537	329	355	180
263	592	125	370
224	240	376	489
324	399	294	201
174	453	445	118
130	178	166	682
365	305	195	393
201	185	163	239
138	169	285	201
256	183	301	268
151	230	332	260
451	294	317	142
292	134	227	409
102	287	133	129
278	343	265	358
135	220	334	253
215	132	242	247
230	352	182	234
366	384	248	206
143	210	258	275
242	146	409	326
246	273	268	164
334	136	119	184
364	384	103	472
345	142	304	355
141	248	309	177
153	395	176	176
169	211	270	197
131	150	163	174
448	277	204	205
233	317	242	175
201	330	183	255
191	262	168	124
261	374	156	267
292	335	159	134
213	149	330	494
242	211	197	136
206	338	270	273
124	298	312	292
326	131	195	375
198	162	277	197
304	324	110	174
233	189	118	195
383	440	152	272
388	188	131	220
377	237	124	202
328	229	270	637
266	315	240	221
229	211	215	333
152	297	156	538
181	342	124	300
237	320	121	599
253	390	170	164
447	220	381	430
202	278	147	211
238	129	237	227
182	350	326	179
400	332	195	196
262	309	277	152
126	258	368	145
357	210	134	240
324	172	253	121
110	245	250	489
267	136	150	154
269	208	182	314
155	163	131	339
276	143	260	187
286	308	141	296
233	240	209	287
160	212	253	162
273	391	442	339
300	194	322	378
264	389	149	214
288	307	237	289
244	409	356	311
297	372	266	317
227	323	148	175
152	298	307	194
225	452	327	371
155	265	243	236
256	262	249	201
242	169	121	236
307	141	152	166
139	129	136	191
195	293	110	194
315	116	124	123
244	144	404	139
313	241	276	221
680	387	257	227
351	224	199	259
132	201	149	152
244	241	158	419
124	197	270	123
132	315	355	343
150	508	186	334
204	283	250	157
169	250	127	296
136	444	204	339
453	404	224	317
144	429	280	109
398	315	357	469
385	294	281	386
335	142	399	120
277	208	175	93
[truncated: 17,322 more rows]

## Sheet: Fig. 6b lower
Class 7&12	Class 7&10	Class 7&13	Class 10&12	Class 10&13	Class 12&13
468	160	443	437	413	233
188	379	316	169	251	424
342	319	342	143	318	414
158	257	330	471	407	165
278	134	170	295	550	223
143	316	157	314	390	489
382	188	304	145	529	155
370	173	280	295	274	263
135	263	163	132	348	344
229	219	140	367	145	255
246	394	230	252	303	371
453	318	321	320	168	492
185	276	270	308	453	268
280	210	285	266	243	389
166	171	149	154	119	231
313	353	268	133	227	358
319	244	247	347	262	322
231	435	252	309	395	353
219	272	249	267	302	433
200	137	324	260	428	388
296	295	434	307	155	126
165	316	168	247	467	427
139	389	349	321	223	319
284	308	328	224	355	147
344	407	400	279	322	324
343	145	153	290	395	227
264	413	453	461	170	298
199	601	143	295	418	357
229	484	338	488	691	364
314	123	252	256	311	242
260	255	221	376	176	475
153	373	135	186	175	182
341	392	342	278	136	168
272	348	216	330	203	184
243	180	260	320	746	183
439	294	222	221	481	148
334	333	187	257	337	158
399	383	453	280	498	196
371	201	245	313	361	199
249	519	325	284	254	280
154	324	210	329	373	246
480	572	411	287	353	401
230	506	232	285	532	251
339	295	263	238	395	168
239	240	229	380	188	144
384	184	134	173	144	242
248	256	408	128	131	364
145	312	224	268	244	335
290	204	205	430	288	233
402	337	288	176	287	267
158	189	136	224	331	275
253	139	199	225	452	255
136	329	403	332	292	162
329	530	268	450	463	235
175	426	305	217	166	241
169	216	438	386	178	246
357	301	148	339	452	380
297	606	250	143	449	247
107	285	230	368	383	359
304	359	185	134	441	180
266	288	141	152	427	228
349	385	439	197	286	158
250	391	453	362	181	410
115	539	417	312	139	296
191	203	455	268	268	154
314	189	359	133	343	354
276	341	429	372	138	141
221	351	227	382	247	251
295	168	247	353	269	476
349	458	239	366	271	502
121	302	441	271	519	463
296	274	150	180	348	164
229	471	140	484	549	269
246	238	382	161	119	146
181	159	177	223	247	204
158	354	435	328	230	183
230	354	200	242	666	142
395	698	368	244	166	138
263	279	271	279	278	154
646	124	514	218	159	289
119	476	421	342	137	524
434	350	260	287	201	307
150	418	238	369	440	221
149	478	129	133	141	369
277	144	262	342	280	214
181	370	297	140	461	223
161	499	291	458	147	138
133	411	234	321	228	257
457	141	257	208	303	228
141	298	312	299	544	300
307	199	261	236	290	395
355	202	426	287	344	202
210	365	199	266	166	368
235	161	501	339	157	220
255	419	257	235	334	207
139	275	332	352	386	198
415	369	352	184	244	309
348	314	308	213	466	496
347	292	375	192	297	166
213	208	333	163	464	128
317	409	121	173	429	175
748	407	392	125	289	347
426	256	127	413	326	204
355	719	113	221	290	372
252	404	219	321	318	205
244	239	219	228	133	324
144	218	196	309	280	202
293	220	509	248	415	345
380	227	250	365	321	248
274	355	259	191	214	285
180	236	206	226	276	328
354	269	249	257	311	341
501	300	266	351	276	337
234	370	176	145	366	351
533	182	262	291	169	163
334	336	246	169	292	319
547	254	170	253	167	424
249	307	281	221	200	311
459	309	287	336	254	447
153	252	205	272	286	209
411	277	519	173	371	469
617	206	350	197	238	145
274	161	451	338	420	340
264	170	191	322	150	137
427	404	396	338	283	250
344	255	464	270	212	345
301	451	290	230	216	394
331	340	223	140	221	223
372	178	315	386	383	168
384	335	300	230	253	230
286	282	276	251	418	291
279	302	219	229	166	454
326	265	254	193	312	410
317	279	174	292	230	213
339	318	254	343	161	241
498	323	236	285	344	286
153	134	396	124	274	323
237	621	581	265	277	275
112	143	305	188	445	457
183	126	405	284	435	220
476	296	119	115	117	212
247	153	381	124	279	313
365	703	313	306	420	315
161	197	291	236	319	301
271	345	217	231	272	472
195	419	497	211	402	309
364	136	288	172	234	322
231	486	224	306	519	134
288	428	208	267	393	242
141	302	314	336	120	257
224	327	355	220	451	144
302	312	354	163	246	130
171	383	129	357	171	422
163	450	312	431	537	294
365	127	289	173	428	287
236	367	280	160	447	131
490	446	261	259	280	226
295	298	141	246	430	151
144	303	275	354	195	259
153	272	420	240	127	351
262	522	363	371	127	146
133	397	174	215	118	228
407	348	304	231	331	219
143	379	139	163	155	356
141	362	157	111	249	222
138	159	432	296	280	262
403	336	430	303	344	256
415	158	354	224	451	367
123	528	176	269	339	232
198	528	311	177	433	276
491	213	654	331	243	155
272	464	207	451	487	130
356	474	316	186	186	246
284	369	398	148	496	297
555	136	168	152	404	353
272	142	348	300	124	490
487	189	300	159	312	233
324	409	461	208	325	264
427	423	256	223	301	341
170	124	477	370	184	252
385	183	258	315	257	261
273	272	265	193	181	142
280	289	475	220	257	291
255	305	209	339	139	367
289	269	506	326	132	214
369	184	281	364	152	306
368	401	140	473	244	298
122	198	124	401	241	250
154	339	291	282	340	220
121	177	232	393	236	422
241	354	208	277	140	295
141	256	222	295	287	470
316	224	119	455	203	190
257	239	217	344	178	350
280	171	428	167	241	288
364	325	358	165	374	334
282	262	172	149	260	127
294	255	591	493	116	332
204	251	575	401	225	220
280	452	233	580	164	516
281	404	371	376	197	462
236	442	417	207	320	284
291	138	208	498	141	279
287	244	465	375	204	377
228	256	397	191	135	265
287	125	177	483	512	251
312	166	354	415	156	265
210	309	214	458	400	338
264	369	289	379	463	274
115	218	340	235	239	331
399	266	198	330	373	410
286	202	290	344	391	394
279	230	270	171	176	208
241	395	435	181	442	190
219	267	138	263	385	381
294	184	251	119	376	361
309	341	378	196	185	191
269	195	136	332	291	190
130	136	461	325	268	369
222	138	167	292	220	399
370	227	237	338	229	185
380	390	325	613	184	482
211	424	284	279	217	166
134	306	251	264	118	259
433	271	106	363	128	430
490	400	328	250	153	216
318	389	673	458	299	238
147	377	428	140	174	246
525	332	309	240	241	360
376	632	269	137	253	120
352	440	370	156	327	382
532	210	527	195	454	245
439	413	241	283	148	140
433	193	142	230	353	189
189	503	275	201	267	262
268	338	558	243	352	119
280	585	308	193	450	185
214	561	463	192	131	252
424	256	260	150	427	194
156	444	555	160	391	253
287	173	140	386	138	466
233	332	219	406	289	150
231	463	378	356	219	248
176	498	352	132	176	248
490	260	225	171	403	331
122	240	133	416	430	240
175	289	440	184	573	122
288	380	265	255	388	380
274	415	279	214	428	322
174	295	176	220	164	417
145	472	131	342	567	248
350	498	279	439	334	133
436	345	477	424	250	249
269	436	299	136	260	242
128	123	268	380	262	258
375	604	299	269	151	365
174	570	142	278	440	380
194	465	250	344	358	173
282	378	440	275	320	299
454	387	269	601	305	145
217	404	160	331	425	156
186	353	313	153	520	256
285	253	403	326	127	154
387	215	140	244	203	317
246	407	296	141	418	268
571	302	463	344	405	275
235	178	293	328	116	158
208	135	329	398	338	254
487	135	358	305	596	238
169	218	521	269	188	288
253	370	277	140	336	288
372	413	630	138	309	154
306	158	130	432	359	165
402	218	309	233	234	399
377	361	341	327	205	256
212	155	330	211	256	158
341	309	265	325	278	246
270	278	422	301	231	303
268	348	286	254	398	312
436	555	376	393	198	257
284	347	304	279	324	311
308	366	125	151	277	247
432	248	196	232	304	240
212	273	278	256	168	150
127	271	150	242	140	218
392	268	200	602	262	229
430	450	370	287	305	157
483	265	121	416	197	271
353	230	144	182	253	226
339	581	336	125	518	238
279	369	245	239	442	247
132	419	337	309	280	215
141	324	312	183	287	196
329	330	249	341	309	213
254	142	210	295	256	237
278	188	315	342	400	135
283	322	313	138	442	147
378	278	229	163	206	206
292	310	187	152	133	243
287	342	134	356	397	372
147	114	347	260	481	339
130	264	153	293	175	389
531	183	269	340	137	218
301	318	400	383	253	154
218	239	254	277	464	275
239	213	298	361	126	247
175	276	445	277	414	232
134	151	388	179	150	245
174	227	207	261	339	259
181	461	270	148	378	405
489	506	302	233	181	205
225	517	337	220	146	208
151	157	202	354	211	320
268	213	109	339	256	245
205	259	125	482	192	158
309	151	145	368	541	162
282	191	363	331	308	369
197	680	384	209	119	399
283	253	161	296	217	219
154	340	131	355	287	189
190	127	204	323	115	342
108	208	248	188	363	286
481	159	210	310	137	164
137	289	264	179	114	135
316	198	326	334	393	123
271	393	387	322	573	297
148	371	389	250	153	190
286	281	320	338	115	326
138	161	126	149	411	328
585	158	294	287	318	271
271	136	236	311	277	264
130	312	390	272	275	235
192	343	286	277	131	270
351	379	290	432	206	147
263	389	303	381	414	265
341	387	393	140	183	160
241	154	270	170	373	239
214	488	240	404	202	146
338	141	313	149	389	253
339	195	309	314	253	159
193	318	268	303	358	293
438	157	318	328	123	195
203	239	504	503	391	117
179	169	231	147	359	118
263	382	287	337	347	226
179	187	305	519	197	310
280	214	159	149	453	318
329	190	454	394	126	252
411	399	245	207	305	274
186	322	344	367	190	350
355	127	376	146	320	260
139	279	170	233	393	159
196	143	332	150	465	154
201	386	347	336	136	316
271	285	475	389	309	263
440	627	485	264	301	259
272	376	231	152	475	426
290	124	538	333	418	302
160	213	182	258	174	215
303	316	312	406	360	203
250	298	547	246	136	128
160	458	272	343	143	167
178	277	327	288	307	149
296	206	149	222	344	279
397	476	296	287	223	399
323	134	240	166	399	264
273	287	239	289	430	525
277	178	213	271	281	359
145	379	388	416	394	146
364	157	540	225	182	207
298	182	381	410	151	121
187	332	277	205	366	215
214	228	128	177	265	209
137	558	220	193	291	349
261	239	319	136	280	289
176	140	240	247	526	176
246	305	313	290	530	272
434	234	273	343	238	321
209	479	381	243	121	287
316	140	271	269	125	211
358	543	240	331	125	155
565	359	298	294	391	150
130	207	249	303	164	231
230	388	256	194	228	459
385	522	211	240	125	390
225	142	280	170	323	159
359	345	121	316	138	373
393	310	262	268	341	262
243	308	313	142	244	328
481	371	135	243	538	421
275	244	263	126	524	196
195	242	220	300	138	290
234	158	473	274	202	255
175	433	380	332	209	122
286	329	115	366	417	182
140	194	422	133	272	314
141	430	313	232	201	264
383	435	438	313	258	165
243	222	211	369	264	144
378	601	268	265	297	392
192	232	159	294	139	161
439	291	345	215	229	382
312	208	263	260	206	225
270	225	412	261	294	427
402	418	171	123	349	240
223	345	186	154	205	264
328	164	432	304	444	291
141	151	511	214	221	264
283	381	120	225	438	168
142	336	386	145	327	206
185	221	349	140	228	146
353	326	142	261	495	197
336	269	243	241	122	380
235	395	496	167	132	159
288	369	299	363	378	273
396	141	327	147	171	269
136	254	196	247	362	213
272	250	262	286	346	286
546	464	245	419	342	287
210	355	153	229	263	223
200	362	334	253	258	147
360	256	327	498	374	233
194	452	131	261	455	298
201	325	184	142	376	246
199	183	197	129	343	313
298	489	451	311	469	222
274	157	358	492	414	179
136	401	310	280	267	287
125	457	298	329	283	153
153	464	257	288	161	264
252	173	259	252	272	163
202	193	149	296	402	321
272	245	390	272	331	224
153	244	272	499	604	293
364	190	245	185	236	502
322	221	173	228	311	559
342	267	225	265	138	166
255	277	314	393	397	133
348	291	174	303	263	272
276	416	296	279	337	390
207	257	322	388	482	231
361	460	461	482	310	127
208	261	258	146	560	235
195	423	241	155	400	280
259	545	252	433	253	235
339	506	420	400	229	284
235	140	470	256	290	416
371	232	282	468	127	156
322	434	173	279	256	244
162	340	308	187	159	282
136	153	532	436	265	392
269	136	331	400	286	256
463	322	417	244	390	434
587	689	249	404	495	174
280	281	271	292	292	163
201	642	189	184	291	363
226	302	313	297	290	178
285	582	182	164	393	210
195	308	304	226	230	262
422	361	147	161	385	280
499	260	232	417	514	322
297	369	424	504	617	176
484	171	300	237	340	305
185	462	393	249	534	257
287	213	129	303	333	138
486	329	322	140	385	132
259	362	184	469	435	183
140	219	393	171	330	262
233	144	181	282	148	133
330	255	366	239	346	206
168	333	302	182	179	227
466	376	141	152	161	218
389	227	406	283	120	172
334	217	190	150	172	160
319	374	358	284	353	130
354	663	224	157	340	271
248	421	250	385	261	301
260	276	181	286	335	258
226	283	320	136	286	222
426	310	335	437	279	128
239	345	171	204	429	184
456	158	360	323	250	627
476	494	169	413	279	149
521	274	364	134	245	447
275	254	146	139	376	330
150	338	286	349	355	261
200	258	113	282	209	541
366	146	138	336	273	303
258	236	320	272	205	200
230	387	300	108	396	491
396	249	225	150	278	383
469	175	197	407	148	419
181	586	273	156	149	233
564	267	132	219	201	292
402	132	277	470	348	167
181	456	383	232	167	151
175	224	176	186	209	243
143	256	311	304	327	131
381	234	368	145	550	188
191	281	122	350	237	273
118	590	151	330	319	183
162	146	239	247	169	348
206	198	140	428	285	166
384	397	286	541	367	436
243	179	261	359	236	240
235	112	416	211	237	325
163	246	356	328	350	307
122	224	231	264	289	499
287	134	274	397	128	340
271	189	335	135	436	199
161	313	347	152	162	176
382	450	291	253	326	332
248	250	305	321	360	227
235	493	303	320	368	377
392	555	174	324	315	234
325	323	292	113	201	406
281	185	310	363	255	213
472	223	268	440	322	247
350	264	231	208	281	252
145	430	206	236	243	452
399	183	613	140	378	175
147	247	181	265	366	234
272	238	279	329	281	292
317	394	409	264	319	460
245	386	229	258	241	149
154	324	540	376	142	288
225	444	366	286	185	242
368	498	399	213	279	200
360	129	441	159	222	278
410	325	342	477	319	129
370	232	303	186	351	338
645	387	200	607	157	245
533	306	442	327	483	423
305	239	232	141	396	343
219	578	514	201	517	335
143	234	392	109	416	342
394	261	393	194	246	285
327	270	494	286	297	344
214	341	116	353	231	225
282	546	349	351	340	356
216	243	221	249	137	151
142	352	363	371	311	208
237	210	286	211	244	152
155	130	268	177	308	157
591	145	355	267	346	253
293	380	276	380	261	187
191	201	309	282	246	206
131	175	175	170	211	261
491	268	371	226	174	378
297	352	432	556	423	212
302	299	684	299	374	216
137	772	127	345	309	298
331	429	533	122	229	129
500	135	525	207	277	130
206	372	398	120	226	130
125	496	492	343	389	239
402	441	191	112	181	368
237	298	488	320	336	266
459	259	235	523	415	306
134	238	743	235	392	261
116	403	804	167	362	312
216	164	243	375	312	443
276	266	229	266	332	238
295	138	154	322	336	353
261	227	520	285	357	367
118	271	422	458	328	292
349	185	506	176	252	466
178	533	285	210	268	326
406	363	307	318	455	479
239	276	744	213	196	117
333	357	351	272	249	318
286	174	231	402	258	419
249	188	431	148	301	331
391	348	352	160	214	382
212	288	573	243	217	347
591	448	547	151	231	127
463	217	581	192	293	267
188	241	290	167	164	391
229	377	373	435	459	200
167	220	898	235	244	266
258	230	158	240	394	382
307	220	150	527	115	283
135	326	679	354	256	277
152	171	315	412	252	183
147	189	977	358	284	356
512	258	220	359	190	454
303	263	387	251	264	253
193	335	201	279	160	420
542	265	226	543	236	169
588	136	269	188	254	531
415	257	408	435	210	230
506	323	431	406	277	287
397	155	522	226	420	269
270	270	263	456	393	277
140	144	359	142	125	282
407	299	352	157	330	366
301	197	611	213	626	150
138	424	498	420	246	151
265	145	172	293	450	308
185	268	295	141	445	373
490	413	458	146	462	208
262	307	808	388	301	200
282	179	822	265	281	144
295	338	461	321	249	195
276	403	204	150	296	305
264	312	458	299	449	235
492	337	195	315	351	168
401	410	514	189	190	197
255	487	400	400	422	149
388	138	266	349	119	233
416	425	423	145	138	130
150	284	184	257	411	346
521	276	261	252	270	573
411	238	487	205	375	207
308	169	403	304	311	132
116	301	271	251	278	150
225	320	227	382	388	232
476	456	365	331	372	185
379	317	502	347	159	443
254	138	395	305	383	352
546	189	120	403	498	407
293	246	789	406	208	292
249	286	271	295	611	467
354	156	115	376	425	286
545	197	343	348	723	375
354	655	266	166	277	295
386	249	269	129	260	282
379	395	388	309	267	276
222	1017	268	300	356	209
157	347	275	408	149	205
380	772	714	399	643	355
364	291	288	276	621	464
221	293	169	198	423	351
147	527	435	311	767	242
291	513	191	354	501	267
188	620	442	233	604	241
376	729	445	302	929	514
342	802	512	292	252	379
139	610	562	438	382	229
490	851	198	277	593	209
438	895	233	360	673	442
190	604	413	309	283	248
451	305	406	358	373	303
282	296	441	453	487	346
134	421	396	267	556	327
281	293	134	372	327	128
427	164	301	208	367	306
218	784	329	244	436	136
438	662	410	469	442	114
300	296	299	375	207	251
190	253	427	263	409	158
269	244	290	271	338	128
319	656	311	256	231	261
268	176	699	321	522	176
368	666	686	168	637	275
301	239	389	557	247	363
209	337	419	193	374	232
210	507	233	158	254	247
348	592	349	276	586	179
241	332	254	250	313	233
157	600	420	266	496	175
290	161	371	396	214	131
142	821	225	145	170	237
210	439	438	141	316	202
486	343	129	240	499	288
204	254	302	349	583	133
239	785	387	135	483	240
287	210	289	196	450	424
257	520	554	238	660	158
334	509	524	256	203	261
316	397	652	261	748	293
149	130	377	264	556	145
449	827	365	231	164	176
343	209	265	187	282	143
364	747	335	215	401	235
223	486	446	282	199	147
479	308	191	258	291	194
210	415	321	365	432	335
214	382	186	234	397	363
406	607	164	208	488	339
359	269	420	286	255	289
257	330	163	292	507	387
147	244	426	236	595	301
261	371	474	281	107	241
126	269	416	333	509	306
281	600	171	490	318	383
317	371	324	330	354	248
372	647	534	200	491	175
447	397	423	310	329	132
358	918	153	218	568	459
327	288	252	200	438	215
302	721	279	243	842	379
359	799	297	215	698	360
170	453	274	523	533	135
345	897	191	308	493	241
150	719	136	250	656	279
481	503	317	415	409	407
195	183	536	147	328	164
151	170	375	146	739	154
332	558	288	380	367	346
231	296	389	127	388	378
459	393	299	158	533	380
440	793	653	158	325	432
134	304	722	282	218	201
293	327	472	305	595	273
356	545	168	235	558	463
221	234	347	353	201	522
341	379	604	148	512	316
338	453	293	435	528	391
728	739	439	204	194	484
558	475	161	435	521	153
458	226	334	144	347	145
579	557	426	249	172	251
320	584	485	292	189	528
280	669	356	330	556	310
237	433	312	230	419	425
203	759	295	317	292	311
135	423	545	126	279	328
208	216	240	239	203	224
172	496	322	149	288	260
279	243	268	292	210	268
149	576	155	254	487	187
215	1068	239	418	226	225
250	271	563	141	445	265
190	278	245	299	615	236
276	305	422	328	433	221
236	465	345	163	481	127
370	412	334	297	295	163
320	463	705	397	294	267
294	573	366	121	567	120
402	479	252	353	629	315
402	206	490	277	211	243
192	422	216	337	162	257
288	302	301	314	572	274
479	561	245	179	826	251
281	273	571	393	537	378
292	206	312	282	661	296
497	910	247	265	266	228
148	172	229	164	699	147
137	442	371	164	589	367
257	876	260	316	309	155
120	295	541	143	450	349
379	841	457	377	509	199
265	941	298	149	254	197
462	569	456	347	648	307
277	758	438	435	368	273
404	660	201	368	375	167
328	282	394	509	294	403
311	442	1043	275	270	243
269	396	238	236	346	355
495	397	148	237	332	160
454	379	215	373	285	144
216	220	318	207	373	186
408	285	355	176	226	444
339	332	591	389	860	271
132	708	199	503	816	277
198	603	548	253	252	166
517	274	334	119	421	207
328	477	462	201	232	139
150	691	299	143	660	393
323	426	309	240	831	549
285	572	191	269	774	411
446	158	192	385	616	231
148	1049	269	138	509	404
295	380	133	296	369	550
448	621	381	199	454	370
194	424	491	192	734	296
126	961	197	196	332	215
205	249	194	258	887	429
269	301	139	256	216	297
281	558	158	287	495	338
402	654	317	255	344	294
234	635	580	190	493	308
356	418	181	357	567	251
457	458	287	275	624	246
358	543	288	388	301	289
266	405	382	359	365	153
383	459	201	118	128	319
182	586	143	134	381	137
320	431	310	158	558	444
262	435	440	381	504	174
381	353	303	340	439	429
457	399	321	441	308	379
206	285	272	427	263	143
391	880	271	163	158	289
263	766	319	358	208	486
147	439	335	313	488	162
337	569	565	300	172	362
293	705	480	127	555	208
238	473	367	252	272	319
323	536	270	161	496	219
348	538	426	235	736	136
453	177	334	235	459	270
308	474	342	326	183	164
425	426	131	291	337	427
359	805	146	297	341	196
177	328	300	256	247	223
417	335	454	237	557	455
271	162	129	390	129	319
331	380	385	218	251	272
389	652	304	252	930	305
116	268	281	162	614	347
418	709	119	288	598	154
232	389	321	325	632	171
228	312	325	413	500	191
328	173	176	344	624	405
234	811	306	207	228	284
370	447	186	406	609	328
468	471	269	488	528	127
264	374	315	289	939	155
348	206	435	176	539	209
241	379	296	142	640	189
348	186	379	349	428	241
320	570	385	219	521	221
296	710	124	158	307	187
416	570	556	271	362	244
161	649	211	192	469	192
239	352	355	150	833	510
122	439	250	285	827	220
463	315	304	360	180	288
331	366	471	249	222	244
254	383	571	245	897	263
472	587	162	366	505	336
322	423	294	230	575	142
500	555	234	174	430	398
338	265	407	326	107	249
296	341	286	227	256	227
662	813	125	320	549	266
174	671	220	152	272	333
140	562	284	312	458	531
375	147	271	243	198	230
170	300	467	289	509	146
570	479	169	273	142	221
332	537	311	147	394	363
302	371	143	141	518	269
164	723	348	225	931	246
268	541	507	363	424	138
152	225	409	318	520	370
216	389	224	427	245	130
362	770	135	464	371	156
267	609	262	182	315	345
333	781	441	221	423	386
331	416	435	161	296	386
206	368	339	366	298	359
301	432	376	266	198	178
305	406	485	155	280	127
176	321	461	396	797	214
155	514	432	233	476	300
264	402	435	343	385	221
349	215	345	351	253	411
141	732	233	239	257	279
390	282	495	134	584	254
147	457	356	288	284	418
361	235	141	175	231	314
367	257	156	508	533	404
284	162	231	237	477	225
380	377	162	161	445	372
156	314	186	267	523	176
550	532	302	131	901	206
242	239	211	481	435	190
152	667	366	157	337	215
167	371	251	221	355	341
343	198	312	129	507	478
143	228	519	313	383	379
396	233	270	260	512	251
375	257	201	299	205	357
235	547	667	424	277	333
346	279	284	147	713	147
793	500	161	259	1110	393
270	526	350	207	111	323
360	373	126	248	420	259
507	598	395	276	223	469
426	498	415	264	714	273
213	311	259	270	165	235
106	857	358	365	474	279
302	905	231	261	286	352
278	448	441	124	502	287
260	482	471	142	313	240
345	227	220	290	246	324
285	616	453	306	914	213
374	365	387	306	596	329
281	443	375	153	354	308
139	286	329	238	243	179
273	554	225	296	271	173
142	253	223	163	810	240
173	588	732	223	216	218
181	256	234	224	282	162
151	278	288	297	236	346
315	483	371	313	663	211
269	302	485	388	170	305
214	509	159	162	382	128
195	1215	461	444	122	148
348	249	368	362	932	245
279	321	287	141	242	334
416	306	250	261	199	299
166	464	293	335	416	348
184	369	286	229	524	462
115	725	278	381	459	137
217	677	275	208	322	127
498	317	165	248	203	128
399	397	316	211	234	147
504	515	474	387	165	357
293	424	265	156	519	343
260	662	466	237	695	237
209	352	311	364	365	121
253	290	361	420	249	333
206	446	198	169	469	164
549	497	190	381	340	206
586	598	326	269	514	150
206	703	240	269	155	182
294	583	461	323	287	309
287	483	263	364	847	405
243	456	260	204	319	285
228	693	469	342	157	393
250	572	268	229	698	124
256	410	491	305	327	233
375	241	217	466	129	378
254	153	331	172	173	390
261	857	488	268	304	291
421	215	276	407	308	242
140	506	261	168	155	134
357	437	214	450	227	141
434	551	348	144	416	509
388	478	262	358	530	533
460	300	156	219	310	321
233	744	432	165	293	307
408	499	411	312	494	325
575	115	216	138	853	207
295	363	200	140	263	256
178	429	566	277	632	281
220	698	242	294	451	253
234	230	386	361	517	168
301	418	225	167	287	401
164	546	309	174	476	188
239	546	168	127	616	564
325	919	397	301	141	169
214	566	516	247	435	300
212	322	209	646	250	248
191	444	409	259	551	257
121	780	498	243	350	395
339	550	438	353	269	253
365	578	258	323	402	263
362	500	136	245	374	369
117	448	287	213	371	209
514	1131	237	358	391	410
471	399	225	309	160	234
228	145	340	190	152	237
394	233	238	454	236	167
579	278	265	168	358	265
260	305	203	292	486	384
247	286	256	227	147	112
255	445	509	302	489	339
450	474	332	336	170	300
359	630	155	147	645	244
139	203	156	179	355	145
136	501	271	331	278	174
308	146	446	185	601	283
209	226	298	352	405	173
443	189	197	383	397	635
309	160	236	505	296	507
272	485	314	467	286	466
127	305	151	394	168	556
386	380	249	246	579	160
394	317	290	344	514	382
236	544	430	200	381	127
117	411	408	108	640	367
240	561	443	323	288	151
345	168	338	286	244	196
265	277	239	338	702	170
344	574	164	251	536	275
198	528	456	168	783	280
264	435	150	206	407	309
359	478	521	457	294	377
257	199	407	140	241	154
514	565	239	211	857	461
419	768	148	201	417	462
277	1175	141	535	378	264
146	411	553	200	423	441
230	703	291	275	328	141
548	149	314	511	430	329
137	494	302	185	385	418
494	520	450	333	506	324
582	107	149	473	716	173
303	341	420	296	231	252
440	516	159	365	562	196
504	217	201	399	350	138
406	146	252	188	515	316
142	477	162	334	259	213
262	690	165	269	295	223
517	926	128	271	696	344
319	314	343	269	606	246
166	648	128	174	116	256
365	401	410	448	520	274
223	391	325	224	219	218
281	385	312	320	430	312
214	557	458	226	407	346
247	463	277	235	183	278
281	491	193	229	260	342
210	649	256	170	844	302
450	552	360	530	314	316
299	504	204	307	321	281
283	201	477	401	318	330
245	475	399	125	296	293
126	150	396	401	321	157
460	249	244	282	392	382
274	149	602	244	209	197
249	694	339	197	184	356
352	194	210	235	194	153
176	209	200	257	282	121
368	523	543	222	822	302
484	582	313	155	458	344
195	338	264	398	471	384
356	1354	576	203	893	152
462	292	461	398	407	325
295	163	194	280	557	243
121	185	282	202	517	203
187	835	329	393	721	139
272	559	191	244	334	134
348	551	331	234	524	236
173	685	478	342	674	466
367	446	289	148	491	359
118	198	134	398	424	221
524	641	282	395	225	521
254	752	473	265	256	305
293	452	501	304	466	342
216	294	415	366	623	357
319	472	428	316	315	207
124	357	167	390	287	148
523	358	179	161	380	251
178	176	173	166	254	252
330	311	303	338	392	400
408	522	134	343	418	548
442	704	581	265	591	169
343	123	360	297	298	330
492	448	502	161	505	146
148	475	251	237	362	390
407	416	359	260	275	511
388	447	474	335	810	545
259	296	534	286	245	627
286	371	197	429	582	415
119	236	359	364	770	170
601	451	363	336	452	241
421	484	195	322	240	286
302	309	425	129	462	415
347	485	453	329	560	281
267	460	216	338	503	396
446	596	146	343	521	387
318	1102	311	355	169	487
181	383	275	302	305	382
258	382	391	135	753	206
162	497	202	227	492	255
262	519	392	284	338	331
428	388	465	203	767	174
146	169	295	363	209	254
269	280	195	327	782	130
480	274	255	250	640	241
302	542	462	490	335	330
264	719	302	153	591	331
369	691	152	296	552	251
352	286	164	274	239	262
595	305	279	371	557	249
219	319	117	269	286	235
203	642	549	125	131	155
398	486	423	208	267	166
168	551	247	157	328	206
364	328	340	327	358	419
426	201	375	219	435	295
305	286	480	157	400	446
216	297	166	237	401	232
268	247	286	308	129	206
123	365	309	129	244	236
473	615	568	317	321	353
186	367	543	354	419	253
434	306	379	248	449	378
145	458	221	187	380	374
273	515	230	182	275	332
403	492	181	390	373	250
343	258	273	298	281	279
257	123	309	199	295	309
463	355	271	256	777	393
422	406	521	132	260	293
202	385	129	360	482	260
193	447	312	345	546	382
456	622	347	310	382	139
439	306	309	363	147	131
324	368	371	184	214	259
268	639	550	207	242	525
255	580	221	236	356	149
263	501	227	359	469	389
143	538	629	594	328	146
210	642	281	468	495	336
249	150	301	414	1021	280
295	377	473	363	362	145
302	263	454	136	177	170
623	587	445	414	513	236
309	312	449	525	784	205
231	282	289	228	484	133
156	482	499	164	266	204
249	529	251	246	515	154
197	565	160	325	328	215
238	184	291	357	517	193
411	287	298	294	463	351
306	934	495	408	523	187
241	424	146	271	210	270
145	647	519	285	284	209
189	287	313	353	489	148
260	299	352	235	278	122
195	467	254	366	227	432
321	536	206	246	533	403
222	487	169	277	422	276
283	341	216	145	273	152
126	379	319	151	127	493
147	560	299	384	336	315
160	626	282	362	231	219
283	660	266	238	355	239
484	371	248	255	314	211
314	325	140	215	170	248
167	572	361	344	204	213
237	436	418	249	592	400
409	335	626	175	377	238
228	405	188	297	647	346
374	439	403	161	337	263
332	304	214	263	310	333
265	339	411	403	665	259
358	581	287	316	848	173
188	414	359	302	278	424
280	433	265	262	467	129
221	312	234	213	531	334
129	768	336	151	279	306
184	805	320	318	508	242
154	502	292	377	366	124
447	1665	533	251	340	222
184	1057	315	328	438	319
196	496	315	187	323	248
249	402	414	248	218	236
271	142	325	126	483	364
225	352	233	376	569	324
291	315	226	261	401	295
312	501	249	218	141	425
167	560	267	128	192	128
475	601	168	313	573	426
122	799	393	268	501	148
334	489	133	129	703	273
220	539	393	565	844	612
224	341	510	332	308	217
411	469	396	163	296	261
252	709	459	166	262	197
535	317	426	261	565	196
137	303	181	255	171	126
145	273	337	196	501	130
194	635	427	201	465	172
199	819	153	131	127	203
149	264	160	176	479	327
236	292	385	285	473	332
345	680	481	196	450	413
147	404	394	117	127	317
140	571	277	437	393	298
352	719	512	266	746	278
266	310	311	251	349	516
611	329	225	278	448	235
523	1168	287	162	138	179
366	119	472	320	923	176
368	500	295	293	1771	126
296	169	132	326	399	368
322	442	497	374	420	185
181	685	241	262	911	228
149	260	219	316	250	326
235	282	405	116	435	126
330	363	404	149	382	273
601	935	210	405	351	250
295	1644	322	487	432	259
260	630	282	236	402	181
626	763	227	358	396	452
171	275	421	338	235	181
440	464	335	293	215	155
324	159	295	178	332	191
222	369	185	380	363	154
265	452	119	506	562	441
206	739	344	383	115	353
272	243	542	346	582	263
731	1455	162	269	337	381
369	567	345	332	597	364
496	640	146	246	355	454
241	526	241	322	1022	359
159	587	774	322	376	278
224	305	132	169	149	153
130	300	377	253	332	350
246	193	276	255	577	370
141	338	349	344	515	242
308	697	378	334	240	319
268	312	312	217	264	267
330	522	278	269	375	160
478	601	282	537	208	171
495	338	405	342	272	274
486	377	124	172	293	388
323	508	225	221	581	271
406	583	408	389	452	402
322	276	151	264	157	275
401	326	294	413	256	260
297	267	518	353	533	453
134	248	314	191	493	116
464	302	172	329	257	149
349	337	461	174	245	193
295	389	578	425	312	197
282	151	369	255	319	252
212	148	672	115	180	388
389	297	154	321	213	238
136	498	310	344	465	233
330	145	380	424	307	564
162	209	317	349	419	195
447	437	181	166	188	126
374	356	128	336	282	202
249	403	586	181	341	456
239	411	374	240	143	143
336	128	407	227	265	140
263	177	297	418	204	221
282	357	131	148	623	399
221	179	386	318	257	336
288	313	155	196	471	356
230	371	380	262	414	290
218	350	396	316	209	159
290	296	141	241	376	144
321	342	309	151	162	252
333	155	399	451	367	157
262	356	223	278	140	372
372	350	182	454	286	207
380	155	339	173	359	190
375	335	470	363	662	264
659	515	212	304	362	193
331	295	715	252	258	177
528	394	759	437	148	347
236	145	756	263	370	193
276	236	139	382	232	242
209	139	486	315	376	399
161	593	505	264	480	201
279	143	214	135	606	224
347	151	311	367	479	269
272	462	432	465	286	359
339	269	505	283	322	513
376	285	378	380	154	546
378	165	227	406	221	364
209	362	281	222	143	121
138	195	511	129	277	381
171	535	258	178	249	280
134	260	361	285	378	218
489	280	132	315	388	228
497	258	288	400	161	281
148	268	342	165	241	359
276	316	334	152	379	282
281	435	309	252	198	161
241	120	768	275	415	340
319	386	427	225	265	166
257	215	305	215	522	162
330	305	424	180	520	155
269	192	206	341	206	435
398	232	350	245	501	191
210	247	338	321	1121	189
282	355	134	432	269	296
388	445	236	247	119	352
163	299	185	291	176	173
222	351	436	383	464	352
220	406	426	304	297	337
306	277	440	454	248	191
524	429	621	326	303	396
181	488	471	134	155	153
401	517	272	227	339	131
295	132	485	275	613	237
350	299	572	365	490	113
145	448	795	257	551	395
420	247	649	222	567	153
208	248	327	184	544	253
369	207	170	152	365	409
133	323	212	262	179	157
211	428	647	405	243	304
310	519	330	189	214	316
252	704	480	393	440	462
155	273	477	356	409	426
375	606	316	202	578	179
353	418	553	346	298	322
376	567	358	366	292	400
283	407	460	229	244	174
228	190	415	393	268	132
351	114	604	380	387	275
174	256	215	402	269	363
135	288	429	145	298	108
135	264	359	230	313	479
472	268	410	169	392	433
145	489	322	337	352	230
301	348	532	409	334	200
279	319	364	163	252	130
290	125	505	337	464	194
279	409	288	151	230	249
310	377	479	219	302	273
252	606	141	349	191	260
286	106	257	461	399	276
424	568	255	170	130	154
371	240	882	262	982	366
158	180	474	245	557	335
520	193	495	261	515	384
275	512	215	489	358	237
364	249	302	370	605	215
163	511	238	244	167	324
470	458	292	263	458	397
482	639	238	427	457	456
307	376	378	377	844	388
274	483	356	239	344	227
359	411	155	326	179	329
179	789	190	340	630	255
340	132	263	365	150	310
228	565	400	121	284	265
253	435	298	411	137	146
293	740	570	364	280	279
129	377	289	321	331	200
190	129	125	309	424	435
275	608	454	513	626	329
233	213	290	234	493	259
188	141	218	399	262	216
180	308	247	230	405	370
360	144	321	355	158	283
142	191	499	316	367	190
277	229	272	230	281	235
340	542	199	332	437	247
377	424	247	129	370	442
332	370	163	285	309	257
150	414	272	346	142	229
622	383	344	184	170	494
464	411	208	188	662	361
259	469	217	300	439	504
159	504	241	381	258	274
416	391	379	171	190	436
177	296	367	361	218	195
106	255	218	217	149	264
422	471	173	234	138	339
326	418	311	254	453	319
351	177	116	157	313	260
294	437	216	354	313	310
236	389	200	311	417	321
171	618	338	268	182	270
398	299	321	398	276	416
661	327	269	225	510	397
252	309	220	442	514	529
378	364	241	241	335	424
227	246	206	553	362	1168
414	142	386	214	463	522
458	517	150	274	267	120
211	593	246	224	386	347
794	405	155	278	406	314
385	116	337	239	201	656
421	432	431	250	267	264
189	534	254	139	296	464
321	511	253	212	121	259
423	398	505	306	257	309
528	542	448	257	411	118
578	350	204	279	544	363
902	377	148	271	194	768
277	588	138	516	382	476
999	260	304	133	296	233
507	454	330	215	280	393
305	271	465	240	490	349
994	347	132	298	318	266
547	436	491	122	309	910
460	286	412	274	184	211
497	394	140	414	174	769
406	348	248	172	675	379
257	616	594	242	517	258
634	387	151	182	237	368
300	454	174	157	383	311
899	510	248	371	337	336
258	503	401	221	702	263
168	282	219	189	265	308
325	773	231	269	343	317
295	478	299	490	173	382
561	164	212	284	343	626
323	152	298	212	438	390
268	169	114	131	223	294
388	418	388	413	298	537
402	183	318	181	415	253
340	178	340	173	154	358
587	302	338	432	347	400
766	281	263	352	144	146
187	353	380	132	440	186
739	243	195	352	410	425
488	586	489	230	346	617
227	415	166	324	482	188
1011	128	253	236	608	143
260	149	317	242	275	302
254	159	266	290	368	267
500	400	287	269	382	297
302	263	377	595	273	281
290	344	136	252	412	690
414	681	368	256	310	401
169	174	150	293	282	569
271	193	473	172	563	448
334	558	203	189	265	384
641	400	250	139	436	360
395	312	153	124	245	291
647	252	274	310	212	519
229	482	326	234	114	1067
314	319	272	304	211	526
529	574	472	255	352	478
267	132	309	233	566	350
320	121	417	344	622	408
230	389	439	138	156	544
153	150	246	144	290	270
194	202	297	375	422	516
354	362	343	376	252	792
271	398	324	263	403	251
465	505	524	121	298	404
422	529	217	246	131	233
759	243	212	139	471	432
177	208	234	335	396	428
639	203	311	365	246	610
416	197	606	270	180	533
434	444	380	162	430	474
590	320	453	154	305	357
374	412	327	152	228	451
966	290	259	348	674	886
214	491	277	483	143	195
291	252	455	313	335	285
553	379	312	225	286	466
130	329	294	121	255	374
688	341	133	251	237	621
437	478	120	407	146	222
357	181	378	165	699	675
647	380	277	380	399	364
436	139	166	195	519	182
468	537	166	623	376	213
450	375	254	303	132	696
462	260	288	250	144	273
467	138	225	284	232	427
143	209	216	221	303	550
244	339	227	272	292	301
187	167	251	144	303	381
243	418	291	152	386	378
645	394	282	203	260	478
681	279	234	189	408	495
624	383	255	129	317	327
371	344	167	181	846	412
674	295	150	161	628	476
258	365	138	156	352	250
303	184	170	122	551	292
576	377	293	224	201	168
524	561	425	173	254	401
608	718	291	171	364	317
265	196	190	336	1229	364
228	750	186	156	1057	294
407	250	200	147	332	276
470	251	216	489	374	431
561	146	263	323	410	735
547	356	194	167	815	265
424	1142	289	282	1170	189
827	1010	126	284	624	449
298	197	395	170	298	357
838	366	214	121	377	407
521	131	197	184	196	190
429	580	195	357	356	348
563	1265	257	253	119	318
433	675	139	245	293	797
652	199	146	544	334	195
289	323	206	519	219	495
462	336	305	253	377	153
502	325	326	171	264	255
619	302	354	281	181	580
227	174	342	176	459	147
776	297	332	160	317	363
240	722	122	246	335	416
211	165	196	144	233	364
935	374	260	307	280	556
256	600	123	263	417	138
404	251	195	416	141	241
231	172	429	172	309	344
321	562	241	153	347	131
461	396	362	354	332	346
353	176	550	193	219	250
386	258	342	239	310	168
789	305	382	154	525	601
710	359	181	314	357	282
416	206	326	454	335	463
212	510	237	234	221	531
447	220	338	229	239	548
375	268	230	160	181	659
247	439	274	236	203	176
179	120	378	232	153	1013
305	141	355	367	550	273
597	306	307	206	199	384
522	166	258	113	208	180
371	160	480	315	314	248
334	337	192	358	326	258
166	131	207	234	163	372
193	292	168	177	542	162
410	227	150	387	427	933
367	207	346	184	427	427
321	296	305	168	333	208
488	392	219	210	230	413
444	147	338	153	310	358
743	218	160	371	502	137
560	163	342	274	458	328
661	355	171	217	512	189
388	382	358	244	589	219
386	216	248	137	341	645
245	211	309	382	253	281
159	499	209	234	393	471
871	226	339	297	254	782
150	350	382	175	173	408
595	600	262	287	265	323
518	371	161	211	254	346
298	285	286	201	516	764
539	304	324	200	765	196
823	398	177	388	331	208
444	237	243	421	196	451
614	144	141	235	477	575
890	393	256	380	269	130
534	141	230	161	206	186
218	605	207	249	285	342
389	501	239	108	464	199
778	472	392	371	213	827
277	494	275	209	437	285
619	468	123	281	405	726
329	135	481	314	333	593
135	323	325	310	271	287
822	132	172	230	279	400
169	391	311	270	343	490
401	327	363	301	352	575
381	246	450	149	323	331
684	375	143	327	240	391
544	255	383	270	236	439
460	220	290	127	230	228
301	246	227	228	391	185
240	611	159	473	404	590
533	399	142	182	158	331
517	258	248	157	430	546
515	348	215	333	508	359
218	612	233	253	395	665
412	350	480	347	268	491
132	174	240	191	221	295
406	501	240	335	284	253
724	546	147	195	201	479
569	428	328	172	241	302
544	237	209	239	301	434
414	305	306	143	248	519
501	166	457	280	230	679
446	278	436	240	418	387
340	293	185	118	199	616
294	376	411	222	142	172
123	406	346	193	609	394
627	119	197	324	207	220
329	154	219	347	292	402
512	317	428	169	224	741
331	150	395	187	275	497
260	216	177	211	146	407
434	159	368	226	545	180
650	355	256	122	373	372
836	512	143	300	351	617
530	152	181	248	388	736
1352	495	187	128	199	178
622	275	297	126	137	407
1102	271	249	135	307	579
367	456	166	161	174	273
161	178	205	167	420	149
472	318	274	260	528	711
425	380	177	271	150	676
583	351	411	187	380	210
168	214	161	199	205	353
516	194	323	250	321	370
383	266	586	184	172	255
516	506	137	155	408	123
411	628	187	153	305	325
754	223	376	243	112	190
212	204	153	120	635	284
210	401	136	231	452	222
290	180	353	336	312	615
109	380	172	135	318	406
380	170	265	330	500	162
274	355	156	336	415	398
389	445	322	320	284	456
458	183	236	127	244	384
330	488	330	215	373	471
382	334	164	108	207	445
538	181	227	257	302	150
506	506	247	162	290	247
379	382	387	200	348	138
492	194	250	226	153	167
296	489	298	137	347	419
393	185	243	113	241	394
384	443	350	160	487	409
174	363	159	130	218	322
314	182	258	336	293	265
457	365	237	223	134	165
344	331	137	282	290	208
450	482	347	348	666	624
410	459	191	311	467	206
325	155	143	347	131	349
153	372	191	209	179	247
570	410	147	274	331	222
695	235	465	442	281	290
578	210	365	136	260	584
145	369	262	176	592	144
647	235	307	142	241	292
319	253	251	147	337	390
256	182	222	262	347	590
536	235	288	277	390	273
566	158	320	165	269	702
115	389	420	281	264	202
342	150	125	167	323	466
588	347	127	220	289	580
363	225	264	134	125	768
401	326	229	165	123	805
413	289	165	151	284	457
164	371	498	159	152	189
536	438	303	153	404	433
381	489	357	170	205	365
815	483	342	311	259	451
720	396	618	131	364	227
648	137	420	341	285	372
305	181	217	154	203	338
362	387	211	204	345	254
496	191	320	249	289	272
467	289	226	216	270	290
190	127	335	338	154	339
576	173	147	419	515	115
365	245	236	443	298	160
338	154	164	476	242	118
252	144	240	388	500	160
834	315	226	223	177	164
482	143	124	158	485	247
301	421	239	143	248	835
432	575	160	125	321	522
306	227	271	197	290	303
1272	415	431	276	163	264
171	381	153	237	279	464
187	122	285	146	390	167
430	288	423	184	266	266
860	145	164	166	638	205
494	147	300	237	560	304
251	438	263	167	291	411
501	283	225	138	369	754
372	281	234	221	122	246
333	444	248	361	286	348
396	239	173	187	437	271
307	563	137	172	446	179
459	486	229	137	346	445
435	598	368	262	389	505
391	181	240	255	352	234
435	244	320	213	166	193
456	211	212	364	346	128
515	364	169	154	307	188
483	228	233	330	317	383
528	316	234	316	356	451
365	364	114	213	280	569
225	241	242	153	553	501
235	212	268	324	335	396
287	278	126	302	229	615
435	164	361	212	124	210
521	259	226	332	302	447
470	411	469	206	180	463
234	181	202	151	306	302
754	374	380	258	251	758
540	291	288	215	223	411
440	446	218	230	161	318
435	158	272	412	271	334
662	168	152	184	348	326
184	412	120	241	187	539
477	217	311	352	149	176
686	267	431	330	248	713
616	133	189	251	394	229
412	139	317	162	151	342
426	295	364	196	572	249
672	361	180	286	246	306
175	278	349	580	260	354
601	486	173	184	259	532
397	140	482	351	412	485
519	311	269	282	276	508
281	389	326	158	154	560
435	289	225	163	319	420
421	431	428	371	206	300
479	481	313	261	190	457
328	138	349	314	701	562
136	442	185	307	480	282
481	341	280	510	291	547
300	361	296	252	278	555
663	235	289	844	382	446
151	446	168	204	294	398
362	210	269	320	403	319
1208	300	379	506	635	515
498	503	296	264	566	172
475	160	119	145	334	287
498	239	345	386	390	447
230	462	252	237	108	271
491	462	244	553	190	434
241	125	139	222	196	329
128	307	332	119	389	250
285	307	182	172	126	367
853	280	297	145	272	731
464	338	398	241	414	283
396	342	273	246	573	269
315	415	158	332	183	290
474	117	274	788	395	416
159	380	346	141	264	264
288	292	267	247	359	409
167	172	190	714	168	275
427	217	290	421	171	341
227	213	213	228	283	921
188	177	227	175	356	290
277	277	218	228	186	179
341	289	290	130	309	1095
307	474	260	522	447	575
220	233	141	178	214	281
554	234	369	389	147	444
411	347	314	144	285	433
510	184	176	475	331	556
178	219	290	353	224	710
590	346	144	124	134	211
313	276	358	283	316	565
425	222	280	136	372	522
252	335	304	219	377	381
247	614	264	243	453	642
322	425	169	203	389	533
129	148	165	590	428	290
388	268	191	134	475	362
368	159	257	208	300	209
306	524	241	439	505	149
284	520	279	133	248	487
417	361	286	317	620	295
370	387	198	238	258	272
189	257	233	159	221	764
285	198	206	280	305	335
385	419	362	229	249	159
440	400	250	316	452	255
381	249	137	448	562	143
132	201	134	264	217	279
296	231	245	148	132	227
474	148	290	342	153	355
287	449	410	126	177	335
246	155	299	387	163	198
578	316	427	179	161	311
224	384	290	256	403	261
364	335	194	260	359	383
150	146	484	161	343	156
322	414	377	257	527	234
648	438	389	318	429	309
242	205	387	253	289	1093
543	172	233	336	320	339
318	427	270	352	472	241
190	232	254	202	434	324
494	269	257	1219	140	203
540	487	233	639	361	382
316	162	225	183	430	535
753	238	359	327	318	149
472	216	129	168	282	252
469	462	256	179	335	483
345	168	387	120	347	239
200	291	289	416	175	1404
302	435	273	239	268	733
774	303	258	359	279	584
260	384	357	190	208	402
409	276	282	130	399	324
234	255	365	361	401	604
550	354	256	252	486	173
858	399	287	127	414	278
486	412	411	220	265	243
396	397	191	310	324	258
345	150	232	237	188	121
225	287	164	293	134	540
228	331	229	311	232	150
315	356	163	295	375	147
176	263	426	238	252	139
398	242	443	251	250	249
436	179	286	318	212	361
300	347	171	549	324	220
193	385	250	228	275	139
151	161	216	255	244	382
263	180	197	146	239	135
415	302	153	263	320	430
338	294	252	178	357	276
432	326	105	150	191	160
151	139	271	629	353	279
248	125	274	302	146	697
356	360	191	140	373	304
301	187	136	202	149	236
496	284	214	351	330	141
201	363	297	231	243	222
302	133	375	364	167	388
671	470	267	126	713	432
782	193	389	141	264	613
238	224	299	190	147	524
456	274	563	140	139	207
431	402	211	220	471	220
137	239	246	238	234	502
294	238	126	140	236	284
166	381	347	506	258	237
257	465	340	214	424	190
275	251	293	347	302	123
448	228	161	212	333	237
482	226	248	196	433	180
514	243	253	649	622	463
528	143	296	125	288	255
436	278	345	141	581	422
130	332	312	138	182	121
133	142	135	343	277	421
320	432	183	138	364	323
157	339	238	233	150	296
201	188	279	249	164	377
495	468	268	288	145	345
431	167	155	216	277	629
423	243	159	163	359	465
136	248	149	394	259	329
451	440	245	521	111	411
235	150	125	410	459	277
343	505	150	282	245	353
213	271	207	346	294	495
137	458	366	290	734	517
216	364	142	121	400	183
164	418	217	310	240	292
230	319	216	175	415	245
322	390	122	282	250	425
223	209	175	460	244	137
358	267	263	469	228	196
173	261	312	189	317	413
378	453	116	539	421	485
300	423	229	245	360	657
274	412	290	151	380	334
541	179	246	350	750	286
224	263	261	175	369	132
353	231	364	314	377	577
280	471	298	232	339	623
470	362	350	213	507	148
227	417	307	161	427	750
336	375	201	221	410	214
289	142	135	301	251	239
361	257	238	402	342	297
276	370	148	184	292	280
479	224	215	205	386	378
344	429	318	351	278	382
519	279	135	239	199	163
306	308	199	108	311	154
220	203	929	291	538	380
261	248	579	268	203	128
197	292	734	669	270	289
474	210	909	156	558	499
365	208	567	157	191	290
487	190	540	242	337	429
259	134	679	339	302	434
251	420	438	432	345	626
486	275	1508	227	189	410
319	373	782	395	362	342
222	140	596	249	336	656
146	311	927	491	511	238
210	171	1384	178	393	179
240	418	693	181	433	386
447	235	123	254	249	264
146	312	809	302	315	923
221	379	284	268	331	282
1011	144	931	312	513	371
259	473	152	392	258	507
199	204	677	408	301	446
288	597	975	133	353	287
380	313	833	400	155	380
707	172	137	810	308	335
262	183	1108	229	373	573
342	418	1063	236	437	325
676	400	925	184	304	329
482	297	859	155	252	479
225	310	283	190	270	177
429	321	443	212	190	173
651	180	509	160	345	417
283	212	582	149	283	521
213	161	1145	159	299	292
379	260	516	244	470	550
271	371	947	275	480	619
440	479	521	216	280	200
308	299	315	247	266	157
511	273	867	273	328	231
465	277	478	305	420	273
383	321	591	264	410	232
527	169	463	316	353	462
259	281	879	330	369	370
428	180	762	182	401	458
250	303	1416	147	145	253
147	353	760	220	280	278
365	305	642	398	364	294
449	396	973	307	404	149
206	422	569	334	538	338
422	189	184	131	326	445
502	312	143	305	396	447
731	366	315	310	398	311
362	550	316	253	414	461
423	483	370	282	312	484
360	541	325	266	295	397
570	324	248	344	370	510
344	349	164	241	177	563
287	151	139	366	235	353
130	411	155	122	306	261
317	409	346	209	361	351
275	725	293	256	567	754
549	554	718	473	342	359
432	142	408	289	219	503
182	375	506	370	286	440
301	334	323	544	663	359
207	280	354	338	268	373
713	308	375	272	331	570
362	343	164	274	189	147
249	248	190	370	436	364
209	357	386	209	163	286
313	289	157	154	124	423
321	156	316	158	323	445
264	281	577	296	238	282
314	278	262	229	357	376
252	292	525	253	822	291
342	247	201	354	216	170
429	150	478	157	259	184
244	143	550	260	640	302
158	269	436	195	211	532
151	321	283	194	447	289
276	181	392	398	452	469
282	119	292	149	591	195
241	125	342	131	354	244
328	577	299	141	125	339
476	203	413	402	256	451
298	182	417	279	171	357
156	358	305	641	138	290
261	367	146	415	181	248
260	315	284	242	305	291
420	401	498	125	520	224
174	388	192	288	181	514
160	278	496	237	126	271
252	132	459	171	133	248
161	235	421	286	251	343
432	374	440	334	407	365
449	374	489	258	361	208
260	159	385	233	508	370
543	220	314	236	311	234
277	261	306	352	421	300
225	292	493	172	140	561
357	224	474	391	542	675
398	278	131	232	494	410
189	418	249	372	347	611
318	216	176	497	149	160
207	364	238	115	241	514
292	188	260	395	330	271
448	394	180	356	327	410
158	305	268	140	153	220
329	248	355	194	465	309
281	406	147	226	248	250
281	232	432	265	150	414
385	157	436	155	222	595
183	471	281	326	566	282
224	232	206	404	225	255
358	250	178	404	310	308
140	163	168	351	271	350
368	321	299	321	316	202
341	314	324	288	478	371
266	294	586	265	269	272
302	345	376	246	289	531
289	476	320	420	168	249
163	493	115	311	251	411
350	154	419	194	282	345
129	291	190	343	432	282
263	130	314	314	272	352
474	204	141	197	392	144
137	241	249	126	307	120
391	447	384	134	284	123
232	421	342	209	465	231
185	228	348	245	505	500
157	364	152	463	255	462
259	222	185	254	389	489
311	338	263	339	125	403
373	458	262	249	333	450
286	301	363	320	417	393
282	152	250	445	395	579
451	181	130	404	290	229
246	416	348	323	229	429
200	149	250	346	263	194
418	213	281	141	266	314
156	275	436	560	271	291
350	527	190	285	277	409
313	426	341	549	376	536
494	368	517	276	300	268
181	198	188	479	323	267
185	306	445	264	263	379
140	319	305	296	250	200
320	418	184	352	261	593
336	410	114	149	245	248
163	356	263	236	220	375
250	479	179	401	435	241
121	278	304	204	410	160
266	285	239	283	831	284
305	269	394	138	348	353
257	269	410	176	688	226
439	163	293	143	398	555
296	520	238	174	322	432
408	152	422	183	230	470
281	620	138	240	429	475
282	295	449	302	302	323
310	287	397	278	283	265
446	585	634	305	377	312
180	453	232	430	180	648
411	114	306	287	473	339
345	341	193	148	299	448
450	350	446	347	311	270
[truncated: 17,255 more rows]
